# Supplementary material for: Deep sequencing of the Camellia sinensis transcriptome revealed candidate genes for major metabolic pathways of tea-specific compounds
Source: BMC Genomics. 2011 Feb 28;12:131. doi: 10.1186/1471-2164-12-131 (PMC3056800; doi:10.1186/1471-2164-12-131)
Supplement: Additional file 1 — Top BLAST hits from the NCBI NR database. BLAST results against the NCBI NR database for all the unigenes with E-value ≤ 1.0e-5 are shown. [file 1471-2164-12-131-S1.XLS]

Query_id	Query_length	Query_start	Query_end	Subject_id	Subject_length	Subject_start	Subject_end	Identity	Positive	Gap	Align_length	Score	E_value	Query_annotation	Subject_annotation
Singletons19696	2047	1349	192	gb|EEC84140.1|	1019	584	1003	0.5	0.66	0.08	420	366	1e-166	--	hypothetical protein OsI_30493 [Oryza sativa Indica Group]
Singletons19698	651	1	282	sp|Q5EAE9.2|ATL5C_ARATH	407	181	277	0.42	0.52	0.12	107	63.9	2e-24	--	RecName: Full=RING-H2 finger protein ATL5C; Flags: Precursor dbj|BAB09675.1| unnamed protein product [Arabidopsis thaliana]
Singletons19699	299	20	292	ref|XP_002278221.1|	331	2	92	0.45	0.61	0.04	95	67.4	5e-10	--	PREDICTED: hypothetical protein [Vitis vinifera]
Singletons19701	2090	2088	1309	ref|XP_002516974.1|	1117	544	800	0.69	0.78	0.01	265	367	0.0	--	phospholipase d zeta, putative [Ricinus communis] gb|EEF45588.1| phospholipase d zeta, putative [Ricinus communis]
Singletons19703	1137	1136	54	ref|XP_002524784.1|	523	157	520	0.76	0.87	0	364	558	1e-157	--	hydrolase, putative [Ricinus communis] gb|EEF37627.1| hydrolase, putative [Ricinus communis]
Singletons19704	1057	1	1056	ref|XP_002512616.1|	675	324	673	0.61	0.78	0	352	433	1e-119	--	interferon-induced GTP-binding protein mx, putative [Ricinus communis] gb|EEF50068.1| interferon-induced GTP-binding protein mx, putative [Ricinus communis]
Singletons19705	239	237	4	ref|XP_002306801.1|	787	712	787	0.79	0.88	0	78	131	2e-29	--	predicted protein [Populus trichocarpa] gb|EEE93797.1| predicted protein [Populus trichocarpa]
Singletons19707	959	958	2	ref|XP_002320493.1|	409	74	392	0.71	0.82	0	319	480	1e-134	--	predicted protein [Populus trichocarpa] gb|EEE98808.1| predicted protein [Populus trichocarpa]
Singletons19708	241	4	240	ref|XP_002516850.1|	623	459	535	0.59	0.64	0	79	84.3	4e-15	--	pentatricopeptide repeat-containing protein, putative [Ricinus communis] gb|EEF45464.1| pentatricopeptide repeat-containing protein, putative [Ricinus communis]
Singletons19709	497	138	296	ref|XP_002516815.1|	601	503	558	0.73	0.83	0.05	56	90.1	3e-27	--	TRANSPORT INHIBITOR RESPONSE 1 protein, putative [Ricinus communis] gb|EEF45429.1| TRANSPORT INHIBITOR RESPONSE 1 protein, putative [Ricinus communis]
Singletons19712	254	250	152	ref|XP_002451175.1|	68	36	68	0.84	0.9	0	33	58.2	3e-07	--	hypothetical protein SORBIDRAFT_05g025380 [Sorghum bicolor] gb|EES10163.1| hypothetical protein SORBIDRAFT_05g025380 [Sorghum bicolor]
Singletons19714	832	227	688	ref|XP_002517413.1|	536	374	526	0.73	0.87	0	155	224	1e-81	--	amino acid permease, putative [Ricinus communis] gb|EEF44955.1| amino acid permease, putative [Ricinus communis]
Singletons19715	382	1	363	ref|XP_002271044.1|	469	345	465	0.82	0.91	0	121	206	5e-52	--	PREDICTED: hypothetical protein [Vitis vinifera]
Singletons19716	420	2	193	ref|XP_002314561.1|	445	182	244	0.43	0.61	0.01	65	42.0	7e-09	--	predicted protein [Populus trichocarpa] gb|EEF00732.1| predicted protein [Populus trichocarpa]
Singletons19717	1077	1060	308	ref|XP_002313652.1|	494	225	471	0.21	0.44	0.04	264	57.0	3e-06	--	predicted protein [Populus trichocarpa] gb|EEE87607.1| predicted protein [Populus trichocarpa]
Singletons19720	296	118	2	emb|CAO69917.1|	721	422	460	0.84	0.92	0	39	69.7	3e-20	--	unnamed protein product [Vitis vinifera]
Singletons19724	643	492	7	ref|XP_002284700.1|	742	174	334	0.57	0.7	0.01	165	200	4e-55	--	PREDICTED: hypothetical protein [Vitis vinifera]
Singletons19725	289	207	16	emb|CAO22349.1|	403	139	202	0.62	0.79	0	64	86.3	1e-15	--	unnamed protein product [Vitis vinifera]
Singletons19727	431	2	364	dbj|BAE53680.1|	752	268	389	0.7	0.84	0	122	179	7e-52	--	putative glycerophosphoryl diester phosphodiesterase family protein [Nicotiana tabacum] dbj|BAF34116.1| glycerophosphodiesterase-like protein [Nicotiana tabacum]
Singletons19730	597	437	3	ref|XP_002284961.1|	521	7	151	0.89	0.93	0	145	266	1e-69	--	PREDICTED: hypothetical protein [Vitis vinifera]
Singletons19734	594	306	1	ref|XP_002284635.1|	291	1	100	0.72	0.81	0	102	148	4e-34	--	PREDICTED: hypothetical protein [Vitis vinifera]
Singletons19735	718	25	717	ref|XP_002266380.1|	291	1	232	0.81	0.89	0	232	384	1e-105	--	PREDICTED: hypothetical protein [Vitis vinifera] emb|CAN62361.1| hypothetical protein [Vitis vinifera] emb|CAO16962.1| unnamed protein product [Vitis vinifera]
Singletons19737	547	363	545	ref|XP_002267275.1|	703	69	129	0.72	0.81	0	61	92.0	2e-17	--	PREDICTED: hypothetical protein [Vitis vinifera]
Singletons19740	449	449	42	ref|XP_002531093.1|	523	385	520	0.67	0.83	0	136	206	8e-52	--	cytochrome P450, putative [Ricinus communis] gb|EEF31307.1| cytochrome P450, putative [Ricinus communis]
Singletons19741	240	1	240	ref|XP_002531406.1|	536	304	383	0.93	1	0	80	151	2e-35	--	purine permease, putative [Ricinus communis] gb|EEF30990.1| purine permease, putative [Ricinus communis]
Singletons19742	271	146	3	ref|XP_002277254.1|	537	48	95	0.5	0.62	0	48	58.5	4e-11	--	PREDICTED: hypothetical protein, partial [Vitis vinifera]
Singletons19743	802	757	593	ref|XP_002322278.1|	571	514	568	0.6	0.78	0	55	72.0	6e-11	--	predicted protein [Populus trichocarpa] gb|EEF06405.1| predicted protein [Populus trichocarpa]
Singletons19746	520	1	312	gb|ACU19295.1|	476	148	251	1	1	0	104	206	3e-78	--	unknown [Glycine max]
Singletons19749	1833	1099	329	ref|XP_002311231.1|	473	217	472	0.8	0.88	0	257	444	0.0	--	predicted protein [Populus trichocarpa] gb|EEE88598.1| predicted protein [Populus trichocarpa]
Singletons19752	830	344	829	ref|XP_002512627.1|	448	28	189	0.85	0.91	0	162	313	2e-83	--	nucleic acid binding protein, putative [Ricinus communis] gb|EEF50079.1| nucleic acid binding protein, putative [Ricinus communis]
Singletons19755	1621	289	1617	ref|XP_002285818.1|	478	2	444	0.81	0.9	0	443	723	0.0	--	PREDICTED: hypothetical protein [Vitis vinifera] emb|CAO61775.1| unnamed protein product [Vitis vinifera]
Singletons19756	505	2	502	emb|CAO39208.1|	478	187	352	0.76	0.85	0	167	249	7e-65	--	unnamed protein product [Vitis vinifera]
Singletons19757	1951	1914	826	ref|XP_002275342.1|	2337	1	337	0.47	0.58	0.07	393	305	1e-180	--	PREDICTED: hypothetical protein [Vitis vinifera]
Singletons19762	287	4	285	ref|XP_002263624.1|	709	292	383	0.73	0.82	0	94	143	5e-33	--	PREDICTED: hypothetical protein [Vitis vinifera]
Singletons19763	1228	1	1227	ref|XP_002531787.1|	521	10	396	0.73	0.8	0	411	601	1e-170	--	Glycerol-3-phosphate transporter, putative [Ricinus communis] gb|EEF30601.1| Glycerol-3-phosphate transporter, putative [Ricinus communis]
Singletons19764	1217	1216	191	ref|XP_002285866.1|	488	146	487	0.75	0.89	0	342	539	1e-151	--	PREDICTED: hypothetical protein [Vitis vinifera] emb|CAO61886.1| unnamed protein product [Vitis vinifera]
Singletons19765	212	111	209	emb|CAO68854.1|	175	30	62	0.72	0.84	0	33	53.9	1e-08	--	unnamed protein product [Vitis vinifera]
Singletons19767	281	2	157	emb|CAO43183.1|	928	873	924	0.61	0.78	0	52	64.7	3e-09	--	unnamed protein product [Vitis vinifera]
Singletons19769	430	326	240	ref|XP_002321959.1|	389	181	209	0.96	1	0	29	67.0	6e-10	--	predicted protein [Populus trichocarpa] gb|EEF06086.1| predicted protein [Populus trichocarpa]
Singletons19770	713	1	411	emb|CAO39400.1|	775	257	394	0.74	0.82	0	138	216	1e-104	--	unnamed protein product [Vitis vinifera]
Singletons19771	259	255	1	ref|XP_002283118.1|	336	16	109	0.67	0.7	0.09	94	128	2e-28	--	PREDICTED: hypothetical protein [Vitis vinifera] emb|CAO71899.1| unnamed protein product [Vitis vinifera]
Singletons19772	882	109	882	ref|XP_002273207.1|	767	415	672	0.98	0.98	0	258	486	1e-135	--	PREDICTED: hypothetical protein [Vitis vinifera] emb|CAO66803.1| unnamed protein product [Vitis vinifera]
Singletons19774	330	307	2	ref|XP_002304908.1|	1031	1	104	0.62	0.8	0.02	105	134	4e-30	--	predicted protein [Populus trichocarpa] gb|EEE85419.1| predicted protein [Populus trichocarpa]
Singletons19775	529	213	527	ref|XP_002283778.1|	321	1	111	0.73	0.82	0.06	112	159	8e-38	--	PREDICTED: hypothetical protein [Vitis vinifera]
Singletons19776	718	3	569	emb|CAO23491.1|	259	68	256	0.9	0.96	0	189	378	1e-103	--	unnamed protein product [Vitis vinifera]
Singletons19777	462	461	309	ref|XP_002523933.1|	263	213	263	0.88	0.98	0	51	97.4	4e-19	--	FGFR1 oncogene partner, putative [Ricinus communis] gb|EEF38502.1| FGFR1 oncogene partner, putative [Ricinus communis]
Singletons19782	347	347	3	ref|XP_002329014.1|	449	275	404	0.73	0.79	0.11	130	200	4e-50	--	predicted protein [Populus trichocarpa] gb|EEE78008.1| predicted protein [Populus trichocarpa]
Singletons19783	1662	1280	465	ref|XP_002265772.1|	422	82	353	0.89	0.94	0	272	504	0.0	--	PREDICTED: hypothetical protein [Vitis vinifera]
Singletons19784	676	674	3	ref|XP_002284179.1|	911	523	746	0.91	0.97	0	224	410	1e-113	--	PREDICTED: hypothetical protein [Vitis vinifera] emb|CAO64447.1| unnamed protein product [Vitis vinifera]
Singletons19786	321	183	34	gb|ABN05673.1|	109	28	77	0.54	0.72	0	50	55.8	1e-06	--	Chorismate mutase [Medicago truncatula]
Singletons19789	324	323	3	ref|XP_002264249.1|	1029	803	909	0.87	0.91	0	107	189	1e-46	--	PREDICTED: hypothetical protein [Vitis vinifera]
Singletons19791	3917	3855	379	ref|XP_002281921.1|	1520	365	1520	0.83	0.91	0	1161	1958	0.0	--	PREDICTED: hypothetical protein [Vitis vinifera]
Singletons19792	472	441	124	ref|XP_002324174.1|	315	7	117	0.36	0.48	0.09	117	72.0	2e-11	--	predicted protein [Populus trichocarpa] gb|EEF02739.1| predicted protein [Populus trichocarpa]
Singletons19794	401	353	36	ref|XP_002326566.1|	916	784	889	0.42	0.66	0	106	90.5	1e-18	--	nbs-lrr resistance protein [Populus trichocarpa] gb|EEE72365.1| nbs-lrr resistance protein [Populus trichocarpa]
Singletons19797	1077	1076	240	ref|XP_002281250.1|	346	65	342	0.64	0.81	0	279	382	1e-104	--	PREDICTED: hypothetical protein [Vitis vinifera]
Singletons19798	1291	940	2	ref|XP_002264721.1|	530	1	313	0.84	0.9	0	313	531	1e-149	--	PREDICTED: hypothetical protein [Vitis vinifera]
Singletons19802	239	237	88	ref|XP_002275614.1|	2432	2144	2193	0.78	0.86	0	50	77.8	3e-13	--	PREDICTED: hypothetical protein isoform 2 [Vitis vinifera]
Singletons19803	1703	308	1702	ref|XP_002282968.1|	1067	5	473	0.88	0.92	0	469	826	0.0	--	PREDICTED: hypothetical protein [Vitis vinifera]
Singletons19804	497	348	1	ref|XP_002515310.1|	269	1	124	0.78	0.9	0.06	124	192	7e-48	--	conserved hypothetical protein [Ricinus communis] gb|EEF47294.1| conserved hypothetical protein [Ricinus communis]
Singletons19807	899	1	705	ref|XP_002283258.1|	659	32	269	0.75	0.82	0.02	241	365	1e-122	--	PREDICTED: hypothetical protein [Vitis vinifera]
Singletons19808	742	469	2	ref|XP_002321107.1|	577	1	157	0.8	0.89	0	157	261	6e-68	--	predicted protein [Populus trichocarpa] gb|EEE99422.1| predicted protein [Populus trichocarpa]
Singletons19814	248	115	11	ref|XP_002300874.1|	1940	39	73	0.85	0.97	0	35	66.2	3e-12	--	predicted protein [Populus trichocarpa] gb|EEE80147.1| predicted protein [Populus trichocarpa]
Singletons19815	299	298	101	ref|XP_002526357.1|	95	30	95	0.59	0.71	0	66	75.1	2e-12	--	conserved hypothetical protein [Ricinus communis] gb|EEF36028.1| conserved hypothetical protein [Ricinus communis]
Singletons19816	361	314	39	emb|CAO41191.1|	131	1	97	0.52	0.71	0.06	98	83.2	8e-15	--	unnamed protein product [Vitis vinifera]
Singletons19817	423	135	422	ref|XP_002275382.1|	293	1	97	0.9	0.93	0.01	97	173	6e-42	--	PREDICTED: hypothetical protein [Vitis vinifera] emb|CAO43756.1| unnamed protein product [Vitis vinifera]
Singletons19818	567	563	6	gb|ACJ85561.1|	480	246	431	0.77	0.88	0	186	289	1e-76	--	unknown [Medicago truncatula]
Singletons19819	666	318	112	emb|CAN79225.1|	167	59	127	0.72	0.91	0	69	104	6e-21	--	hypothetical protein [Vitis vinifera]
Singletons19820	317	307	32	ref|XP_002266779.1|	264	128	211	0.73	0.79	0	92	143	7e-33	--	PREDICTED: hypothetical protein [Vitis vinifera] emb|CAO44510.1| unnamed protein product [Vitis vinifera]
Singletons19821	299	1	294	ref|XP_002272703.1|	504	203	300	0.84	0.94	0	98	181	2e-44	--	PREDICTED: hypothetical protein [Vitis vinifera] emb|CAO41203.1| unnamed protein product [Vitis vinifera]
Singletons19822	1179	1026	109	ref|XP_002278978.1|	583	1	306	0.72	0.85	0	306	459	1e-127	--	PREDICTED: hypothetical protein [Vitis vinifera] emb|CAO42118.1| unnamed protein product [Vitis vinifera]
Singletons19823	473	308	3	ref|NP_201421.1|	651	1	101	0.82	0.9	0	102	160	4e-38	--	ARO2 (ARMADILLO REPEAT ONLY 2); binding [Arabidopsis thaliana] dbj|BAB10425.1| unnamed protein product [Arabidopsis thaliana] gb|AAM97034.1| putative protein [Arabidopsis thaliana] gb|AAN15576.1| putative protein [Arabidopsis thaliana]
Singletons19825	364	133	255	ref|XP_002509644.1|	884	614	654	0.9	0.97	0	41	79.7	1e-39	--	leucine-rich repeat transmembrane protein kinase, putative [Ricinus communis] gb|EEF51031.1| leucine-rich repeat transmembrane protein kinase, putative [Ricinus communis]
Singletons19826	229	227	3	ref|XP_002528517.1|	413	32	106	0.93	0.96	0	75	145	1e-33	--	NADP-specific isocitrate dehydrogenase, putative [Ricinus communis] gb|EEF33886.1| NADP-specific isocitrate dehydrogenase, putative [Ricinus communis]
Singletons19829	483	106	483	dbj|BAE43836.1|	288	1	126	0.82	0.92	0	126	219	6e-56	--	tobamovirus multiplication 1 [Nicotiana tabacum]
Singletons19830	345	345	1	ref|XP_002271437.1|	200	63	176	0.7	0.83	0	115	166	7e-40	--	PREDICTED: hypothetical protein [Vitis vinifera] emb|CAO66780.1| unnamed protein product [Vitis vinifera]
Singletons19831	1659	130	1659	ref|XP_002271902.1|	782	3	538	0.76	0.85	0.04	536	835	0.0	--	PREDICTED: hypothetical protein [Vitis vinifera]
Singletons19835	247	3	119	emb|CAO71312.1|	549	318	356	0.66	0.84	0	39	56.2	2e-15	--	unnamed protein product [Vitis vinifera]
Singletons19837	472	470	159	gb|ACU23764.1|	274	168	273	0.71	0.87	0.01	106	159	9e-38	--	unknown [Glycine max]
Singletons19838	329	92	3	ref|NP_187323.2|	865	1	30	0.83	0.9	0	30	57.4	5e-07	--	binding [Arabidopsis thaliana] gb|AAM19788.1| At3g06670/T8E24.10 [Arabidopsis thaliana] gb|AAO23576.1| At3g06670/T8E24.10 [Arabidopsis thaliana]
Singletons19839	543	143	541	ref|XP_002269071.1|	533	293	412	0.64	0.73	0	133	175	5e-50	--	PREDICTED: hypothetical protein isoform 1 [Vitis vinifera]
Singletons19840	304	33	302	ref|XP_002270710.1|	288	1	90	0.77	0.87	0	90	146	6e-34	--	PREDICTED: hypothetical protein [Vitis vinifera]
Singletons19843	227	219	1	ref|XP_002274420.1|	442	301	373	0.78	0.9	0	73	136	8e-31	--	PREDICTED: hypothetical protein [Vitis vinifera]
Singletons19844	556	129	554	emb|CAO61014.1|	148	1	142	0.71	0.8	0	142	202	2e-50	--	unnamed protein product [Vitis vinifera]
Singletons19847	312	5	310	emb|CAO47667.1|	370	49	149	0.71	0.73	0	102	145	1e-33	--	unnamed protein product [Vitis vinifera]
Singletons19848	690	552	292	ref|XP_002284529.1|	813	124	182	0.58	0.64	0	87	99.8	2e-19	--	PREDICTED: hypothetical protein [Vitis vinifera]
Singletons19849	1294	1167	1292	ref|XP_002513893.1|	447	122	163	0.76	0.88	0	42	71.6	2e-10	--	WD-repeat protein, putative [Ricinus communis] gb|EEF48476.1| WD-repeat protein, putative [Ricinus communis]
Singletons19850	227	1	117	gb|ABX60218.1|	233	151	189	0.82	0.97	0	39	72.8	3e-21	--	heat shock protein [Ammopiptanthus mongolicus]
Singletons19851	2046	2041	941	ref|NP_193212.4|	1710	676	1042	0.38	0.64	0	367	256	1e-117	--	unknown protein [Arabidopsis thaliana]
Singletons19853	338	7	174	ref|XP_002263553.1|	949	181	236	0.6	0.82	0	56	84.7	5e-33	--	PREDICTED: hypothetical protein [Vitis vinifera]
Singletons19856	841	315	839	ref|XP_002326270.1|	412	1	177	0.79	0.88	0.01	177	288	6e-76	--	predicted protein [Populus trichocarpa] gb|EEE71940.1| predicted protein [Populus trichocarpa]
Singletons19858	333	333	1	ref|NP_563805.1|	382	249	359	0.9	0.97	0	111	233	6e-60	--	unknown protein [Arabidopsis thaliana] ref|NP_001030994.1| unknown protein [Arabidopsis thaliana] gb|AAL07171.1| putative storage protein [Arabidopsis thaliana] gb|AAM14127.1| putative storage protein [Arabidopsis thaliana]
Singletons19859	496	1	486	ref|XP_002272219.1|	382	58	213	0.57	0.67	0	162	169	9e-41	--	PREDICTED: hypothetical protein [Vitis vinifera]
Singletons19860	265	263	3	ref|XP_002437949.1|	562	317	407	0.39	0.51	0.04	91	61.6	3e-08	--	hypothetical protein SORBIDRAFT_10g005360 [Sorghum bicolor] gb|EER89316.1| hypothetical protein SORBIDRAFT_10g005360 [Sorghum bicolor]
Singletons19864	959	906	1	gb|ABQ58079.1|	768	31	332	0.8	0.9	0	302	511	1e-143	--	subtilisin-like protease [Nicotiana tabacum]
Singletons19866	502	501	337	ref|XP_002327680.1|	481	427	481	0.83	0.9	0	55	94.0	5e-18	--	predicted protein [Populus trichocarpa] gb|EEE75158.1| predicted protein [Populus trichocarpa]
Singletons19867	228	14	223	ref|XP_002267680.1|	547	25	96	0.52	0.66	0.02	72	82.0	2e-14	--	PREDICTED: hypothetical protein [Vitis vinifera]
Singletons19871	238	106	237	ref|XP_002509763.1|	1087	813	856	0.79	0.84	0	44	68.6	3e-24	--	Leucine-rich repeat receptor protein kinase EXS precursor, putative [Ricinus communis] gb|EEF51150.1| Leucine-rich repeat receptor protein kinase EXS precursor, putative [Ricinus communis]
Singletons19875	374	372	163	ref|XP_002529554.1|	678	210	279	0.7	0.82	0	70	105	2e-32	--	pentatricopeptide repeat-containing protein, putative [Ricinus communis] gb|EEF32823.1| pentatricopeptide repeat-containing protein, putative [Ricinus communis]
Singletons19877	354	352	2	emb|CAC95126.1|	1382	996	1112	0.45	0.6	0	117	89.0	2e-16	--	gag-pol polyprotein [Populus deltoides]
Singletons19879	247	200	3	ref|XP_002269089.1|	1398	912	979	0.44	0.67	0.02	68	62.8	1e-08	--	PREDICTED: hypothetical protein [Vitis vinifera]
Singletons19880	1840	1621	107	ref|XP_002279150.1|	557	1	504	0.68	0.77	0.01	511	684	0.0	--	PREDICTED: hypothetical protein [Vitis vinifera] emb|CAO63460.1| unnamed protein product [Vitis vinifera]
Singletons19882	1365	23	1363	ref|XP_002278240.1|	467	18	430	0.52	0.62	0	447	399	1e-109	--	PREDICTED: hypothetical protein [Vitis vinifera]
Singletons19883	2470	357	2225	ref|XP_002269372.1|	619	1	618	0.55	0.66	0.04	651	625	1e-177	--	PREDICTED: hypothetical protein [Vitis vinifera]
Singletons19884	875	875	3	emb|CAN74059.1|	2238	523	817	0.71	0.79	0.01	295	404	1e-111	--	hypothetical protein [Vitis vinifera]
Singletons19886	220	219	1	ref|XP_002332150.1|	1020	250	322	0.65	0.78	0	73	98.6	2e-19	--	argonaute protein group [Populus trichocarpa] gb|EEF12331.1| argonaute protein group [Populus trichocarpa]
Singletons19887	615	614	417	ref|XP_002283972.1|	221	156	221	0.87	0.93	0	66	115	2e-24	--	PREDICTED: hypothetical protein [Vitis vinifera] emb|CAO15023.1| unnamed protein product [Vitis vinifera]
Singletons19888	1502	206	1318	ref|XP_002310062.1|	394	3	377	0.36	0.56	0.04	388	226	7e-57	--	predicted protein [Populus trichocarpa] gb|EEE90512.1| predicted protein [Populus trichocarpa]
Singletons19889	437	436	11	ref|XP_002276091.1|	439	70	217	0.62	0.7	0.04	148	169	7e-41	--	PREDICTED: hypothetical protein [Vitis vinifera]
Singletons19890	296	280	32	ref|NP_568101.4|	598	507	591	0.38	0.63	0.03	86	67.0	6e-10	--	unknown protein [Arabidopsis thaliana]
Singletons19894	776	2	316	ref|XP_002269518.1|	296	192	296	0.86	0.93	0	105	193	2e-47	--	PREDICTED: hypothetical protein [Vitis vinifera]
Singletons19895	437	140	436	emb|CAN76638.1|	578	156	255	0.61	0.72	0.01	100	115	4e-35	--	hypothetical protein [Vitis vinifera]
Singletons19897	620	132	620	ref|XP_002267103.1|	759	538	700	0.87	0.91	0	163	288	1e-95	--	PREDICTED: hypothetical protein [Vitis vinifera]
Singletons19898	242	117	239	emb|CAO62846.1|	70	1	41	0.68	0.75	0	41	55.8	1e-06	--	unnamed protein product [Vitis vinifera]
Singletons19902	1028	982	83	ref|XP_002278210.1|	303	1	302	0.61	0.72	0.05	316	363	2e-98	--	PREDICTED: hypothetical protein [Vitis vinifera]
Singletons19903	437	120	437	ref|XP_002277863.1|	519	194	299	0.65	0.78	0	106	139	1e-31	--	PREDICTED: hypothetical protein [Vitis vinifera]
Singletons19905	1841	219	1631	ref|XP_002319578.1|	608	50	526	0.46	0.62	0.05	497	387	1e-105	--	predicted protein [Populus trichocarpa] gb|EEE95501.1| predicted protein [Populus trichocarpa]
Singletons19910	501	284	499	ref|XP_002275598.1|	430	1	72	0.84	0.91	0	72	137	3e-31	--	PREDICTED: hypothetical protein [Vitis vinifera] emb|CAO22649.1| unnamed protein product [Vitis vinifera]
Singletons19914	1001	367	780	gb|AAM53294.1|	455	307	443	0.5	0.65	0.01	140	152	2e-64	--	putative glycoprotein EP1 [Arabidopsis thaliana]
Singletons19916	1258	2	1258	ref|XP_002285869.1|	2109	1379	1797	0.88	0.94	0	419	719	0.0	--	PREDICTED: hypothetical protein [Vitis vinifera] emb|CAO61890.1| unnamed protein product [Vitis vinifera]
Singletons19919	860	249	545	ref|XP_002309204.1|	141	38	135	0.77	0.87	0	99	168	6e-51	--	predicted protein [Populus trichocarpa] gb|EEE92727.1| predicted protein [Populus trichocarpa]
Singletons19921	384	144	383	ref|XP_002273250.1|	950	5	84	0.78	0.91	0	80	136	8e-31	--	PREDICTED: hypothetical protein [Vitis vinifera]
Singletons19922	1178	958	638	ref|XP_002275846.1|	559	328	435	0.74	0.87	0.01	109	159	9e-87	--	PREDICTED: hypothetical protein [Vitis vinifera]
Singletons19926	1542	1495	830	emb|CAO66849.1|	666	244	439	0.69	0.76	0	222	312	1e-180	--	unnamed protein product [Vitis vinifera]
Singletons19928	239	228	22	ref|XP_002283415.1|	503	210	272	0.43	0.62	0	69	60.8	4e-08	--	PREDICTED: hypothetical protein [Vitis vinifera] ref|XP_002271308.1| PREDICTED: hypothetical protein [Vitis vinifera]
Singletons19929	308	5	277	emb|CAO24665.1|	1442	319	407	0.48	0.64	0.01	92	78.6	2e-13	--	unnamed protein product [Vitis vinifera]
Singletons19933	304	215	117	ref|XP_002315149.1|	435	1	33	0.66	0.81	0	33	44.3	8e-10	--	predicted protein [Populus trichocarpa] gb|EEF01320.1| predicted protein [Populus trichocarpa]
Singletons19935	1052	792	1	ref|XP_002284536.1|	422	1	266	0.62	0.74	0.02	270	298	6e-79	--	PREDICTED: hypothetical protein [Vitis vinifera]
Singletons19939	979	637	14	ref|XP_002284383.1|	797	1	212	0.66	0.75	0.05	219	285	4e-75	--	PREDICTED: hypothetical protein [Vitis vinifera]
Singletons19940	761	678	7	ref|XP_002523935.1|	632	1	223	0.79	0.87	0	224	360	1e-97	--	hydrolase, hydrolyzing O-glycosyl compounds, putative [Ricinus communis] gb|EEF38422.1| hydrolase, hydrolyzing O-glycosyl compounds, putative [Ricinus communis]
Singletons19942	638	137	502	emb|CAN75759.1|	1268	215	336	0.83	0.92	0	122	205	9e-79	--	hypothetical protein [Vitis vinifera]
Singletons19943	1071	1068	16	ref|XP_002303493.1|	1026	679	1026	0.83	0.88	0.01	355	590	1e-166	--	predicted protein [Populus trichocarpa] gb|EEE78472.1| predicted protein [Populus trichocarpa]
Singletons19945	846	2	436	emb|CAO70002.1|	1910	1643	1787	0.77	0.84	0	145	243	1e-118	--	unnamed protein product [Vitis vinifera]
Singletons19946	281	281	3	ref|XP_002279464.1|	432	107	199	0.92	0.97	0	93	176	5e-43	--	PREDICTED: hypothetical protein [Vitis vinifera]
Singletons19947	953	556	2	ref|XP_002276380.1|	616	1	185	0.87	0.92	0	185	331	8e-89	--	PREDICTED: hypothetical protein [Vitis vinifera]
Singletons19948	334	33	332	ref|XP_002318626.1|	609	5	91	0.48	0.67	0	100	88.2	3e-16	--	disease resistance protein [Populus trichocarpa] gb|ABK95117.1| unknown [Populus trichocarpa] gb|EEE96846.1| disease resistance protein [Populus trichocarpa]
Singletons19949	581	86	382	ref|XP_002306607.1|	548	17	107	0.62	0.73	0	99	108	4e-22	--	predicted protein [Populus trichocarpa] gb|EEE93603.1| predicted protein [Populus trichocarpa]
Singletons19950	482	482	201	ref|XP_002323664.1|	601	352	450	0.62	0.78	0.05	99	130	3e-29	--	predicted protein [Populus trichocarpa] gb|EEF05425.1| predicted protein [Populus trichocarpa]
Singletons19952	556	534	331	ref|YP_001004171.1|	507	396	463	0.66	0.77	0	68	83.6	1e-20	--	ATP synthase CF1 alpha subunit [Ranunculus macranthus] sp|A1XGM3.1|ATPA_RANMC RecName: Full=ATP synthase subunit alpha, chloroplastic; AltName: Full=F-ATPase subunit alpha; AltName: Full=ATP synthase F1 sector subunit alpha gb|ABC70741.1| ATP synthase CF1 alpha subunit [Ranunculus macranthus]
Singletons19953	1918	727	1917	ref|XP_002277331.1|	638	83	444	0.58	0.7	0	399	442	1e-122	--	PREDICTED: hypothetical protein [Vitis vinifera]
Singletons19954	538	2	397	gb|ACU23013.1|	322	187	320	0.66	0.81	0.01	134	179	9e-44	--	unknown [Glycine max]
Singletons19958	1945	209	1945	ref|XP_002264918.1|	783	1	582	0.8	0.88	0	584	925	0.0	--	PREDICTED: hypothetical protein [Vitis vinifera]
Singletons19959	680	3	323	emb|CAN77379.1|	958	485	591	0.71	0.86	0	107	157	1e-51	--	hypothetical protein [Vitis vinifera]
Singletons19960	253	128	3	ref|XP_002285444.1|	204	26	67	0.9	0.95	0	42	89.0	1e-16	--	PREDICTED: hypothetical protein [Vitis vinifera]
Singletons19961	365	116	3	gb|AAF01536.1|AC009325_6	716	625	662	0.84	0.92	0	38	73.9	5e-12	--	unknown protein [Arabidopsis thaliana]
Singletons19965	515	2	514	ref|XP_002265211.1|	1188	956	1126	0.9	0.92	0	171	298	1e-79	--	PREDICTED: hypothetical protein [Vitis vinifera]
Singletons19967	532	523	2	ref|XP_002267624.1|	516	64	236	0.82	0.91	0	174	306	6e-82	--	PREDICTED: hypothetical protein [Vitis vinifera]
Singletons19968	319	278	129	emb|CAO68628.1|	315	166	215	0.52	0.7	0	50	60.1	2e-19	--	unnamed protein product [Vitis vinifera]
Singletons19970	2716	205	2586	ref|XP_002275628.1|	775	1	775	0.76	0.85	0	795	1276	0.0	--	PREDICTED: hypothetical protein [Vitis vinifera] emb|CAO14724.1| unnamed protein product [Vitis vinifera]
Singletons19973	1528	1528	1202	ref|XP_002266343.1|	953	536	644	0.86	0.91	0	109	188	1e-111	--	PREDICTED: hypothetical protein [Vitis vinifera]
Singletons19975	848	846	1	ref|XP_002312197.1|	1468	463	743	0.7	0.8	0	282	389	1e-106	--	dicer-like protein [Populus trichocarpa] gb|EEE89564.1| dicer-like protein [Populus trichocarpa]
Singletons19976	230	96	1	ref|XP_002263790.1|	450	33	64	0.87	0.9	0	32	62.0	2e-08	--	PREDICTED: hypothetical protein [Vitis vinifera]
Singletons19977	666	637	11	emb|CAB82966.1|	705	295	505	0.4	0.59	0.01	212	156	1e-36	--	putative protein [Arabidopsis thaliana]
Singletons19978	1723	196	1293	ref|XP_002281306.1|	373	6	372	0.76	0.86	0	367	546	1e-153	--	PREDICTED: hypothetical protein [Vitis vinifera]
Singletons19979	488	3	488	ref|XP_002277366.1|	293	37	194	0.62	0.75	0	162	210	5e-53	--	PREDICTED: hypothetical protein [Vitis vinifera]
Singletons19981	499	39	497	gb|AAI55224.1|	390	143	291	0.3	0.45	0.06	163	55.8	1e-06	--	Zgc:136346 protein [Danio rerio]
Singletons19984	678	88	579	ref|XP_002281044.1|	1494	184	351	0.39	0.63	0.02	168	121	6e-26	--	PREDICTED: hypothetical protein [Vitis vinifera]
Singletons19986	399	1	399	ref|XP_002272416.1|	491	213	345	0.9	0.93	0	133	244	2e-63	--	PREDICTED: hypothetical protein [Vitis vinifera] emb|CAO39581.1| unnamed protein product [Vitis vinifera]
Singletons19988	1669	914	1600	ref|XP_002521549.1|	475	244	474	0.7	0.79	0.01	232	306	1e-129	--	conserved hypothetical protein [Ricinus communis] gb|EEF40820.1| conserved hypothetical protein [Ricinus communis]
Singletons19989	1875	2	1177	ref|XP_002306800.1|	603	204	594	0.85	0.94	0	392	702	0.0	--	predicted protein [Populus trichocarpa] gb|EEE93796.1| predicted protein [Populus trichocarpa]
Singletons19993	2323	373	2004	emb|CAO43941.1|	662	119	662	0.93	0.96	0	544	1005	0.0	--	unnamed protein product [Vitis vinifera]
Singletons19994	266	251	3	ref|XP_002268894.1|	686	421	503	0.86	0.95	0	83	144	4e-33	--	PREDICTED: similar to SPPA (signal peptide peptidase); protease IV/ serine-type endopeptidase [Vitis vinifera]
Singletons19995	393	290	3	emb|CAN70998.1|	501	238	332	0.38	0.53	0.01	97	62.8	2e-09	--	hypothetical protein [Vitis vinifera]
Singletons19997	705	664	185	ref|XP_002264153.1|	626	460	626	0.73	0.81	0.05	169	227	9e-58	--	PREDICTED: hypothetical protein [Vitis vinifera] emb|CAO63961.1| unnamed protein product [Vitis vinifera]
Singletons19999	215	215	9	ref|XP_002527502.1|	252	38	112	0.62	0.77	0.08	75	96.7	7e-19	--	zinc finger protein, putative [Ricinus communis] gb|EEF34900.1| zinc finger protein, putative [Ricinus communis]
Singletons20000	1085	2	385	ref|XP_002273749.1|	548	417	548	0.88	0.91	0.03	132	230	2e-58	--	PREDICTED: hypothetical protein [Vitis vinifera] emb|CAO49002.1| unnamed protein product [Vitis vinifera]
Singletons20001	1235	48	812	emb|CAO68331.1|	433	7	261	0.84	0.9	0	255	446	1e-170	--	unnamed protein product [Vitis vinifera]
Singletons20002	362	1	360	ref|XP_002526451.1|	996	669	788	0.87	0.95	0	120	224	2e-57	--	Receptor protein kinase CLAVATA1 precursor, putative [Ricinus communis] gb|EEF35946.1| Receptor protein kinase CLAVATA1 precursor, putative [Ricinus communis]
Singletons20004	383	1	381	ref|XP_002265325.1|	338	41	161	0.82	0.85	0	127	209	6e-53	--	PREDICTED: hypothetical protein [Vitis vinifera] emb|CAO50141.1| unnamed protein product [Vitis vinifera]
Singletons20005	851	301	813	gb|ACU23022.1|	345	1	171	0.79	0.9	0	171	282	3e-74	--	unknown [Glycine max]
Singletons20006	4070	154	2550	emb|CAO48752.1|	1035	4	784	0.55	0.69	0.02	818	805	0.0	--	unnamed protein product [Vitis vinifera]
Singletons20007	886	7	717	ref|XP_002276812.1|	457	219	455	0.69	0.82	0	237	354	6e-96	--	PREDICTED: hypothetical protein [Vitis vinifera]
Singletons20009	3404	343	1764	ref|XP_002531460.1|	968	54	524	0.74	0.86	0	474	720	0.0	--	conserved hypothetical protein [Ricinus communis] gb|EEF30910.1| conserved hypothetical protein [Ricinus communis]
Singletons20011	2623	2622	1	ref|XP_002268896.1|	3754	2312	3194	0.66	0.77	0.01	890	1088	0.0	--	PREDICTED: similar to E3 ubiquitin-protein ligase UPL1 [Vitis vinifera]
Singletons20012	313	312	1	ref|XP_002271662.1|	425	299	402	0.78	0.88	0	104	169	7e-41	--	PREDICTED: hypothetical protein [Vitis vinifera] emb|CAO50064.1| unnamed protein product [Vitis vinifera]
Singletons20013	493	376	2	ref|XP_002307430.1|	225	1	120	0.78	0.88	0	125	197	3e-49	--	predicted protein [Populus trichocarpa] gb|EEE94426.1| predicted protein [Populus trichocarpa]
Singletons20015	227	227	3	ref|XP_002269583.1|	1213	325	397	0.45	0.53	0	75	65.9	1e-09	--	PREDICTED: hypothetical protein [Vitis vinifera]
Singletons20017	274	13	168	emb|CAN79209.1|	487	76	127	0.67	0.73	0	52	70.5	5e-11	--	hypothetical protein [Vitis vinifera]
Singletons20018	265	2	139	ref|XP_002520296.1|	267	71	116	0.6	0.77	0.04	48	61.2	3e-08	--	protein binding protein, putative [Ricinus communis] gb|EEF42082.1| protein binding protein, putative [Ricinus communis]
Singletons20020	1047	19	522	ref|XP_002272339.1|	644	1	165	0.54	0.75	0	168	188	3e-95	--	PREDICTED: hypothetical protein [Vitis vinifera] emb|CAO40767.1| unnamed protein product [Vitis vinifera]
Singletons20022	917	1	516	emb|CAO45911.1|	409	236	409	0.55	0.75	0.01	174	197	1e-48	--	unnamed protein product [Vitis vinifera]
Singletons20024	470	127	468	ref|XP_002266832.1|	165	1	114	0.78	0.88	0	114	191	3e-47	--	PREDICTED: hypothetical protein [Vitis vinifera]
Singletons20025	282	27	254	ref|XP_002263507.1|	659	433	507	0.61	0.65	0.02	78	89.4	1e-16	--	PREDICTED: hypothetical protein [Vitis vinifera] emb|CAO67527.1| unnamed protein product [Vitis vinifera]
Singletons20027	982	980	234	emb|CAO39699.1|	1026	778	1026	0.75	0.86	0	249	416	1e-114	--	unnamed protein product [Vitis vinifera]
Singletons20028	2806	8	2686	ref|XP_002526451.1|	996	95	975	0.77	0.88	0	893	1409	0.0	--	Receptor protein kinase CLAVATA1 precursor, putative [Ricinus communis] gb|EEF35946.1| Receptor protein kinase CLAVATA1 precursor, putative [Ricinus communis]
Singletons20030	391	384	43	ref|XP_002281495.1|	1410	497	611	0.4	0.6	0	115	81.3	3e-14	--	PREDICTED: hypothetical protein [Vitis vinifera]
Singletons20031	1642	802	1641	ref|XP_002285402.1|	592	254	533	0.81	0.9	0	280	465	0.0	--	PREDICTED: hypothetical protein [Vitis vinifera] emb|CAO71450.1| unnamed protein product [Vitis vinifera]
Singletons20034	1863	634	1665	ref|XP_002262900.1|	345	1	344	0.78	0.87	0	344	572	1e-161	--	PREDICTED: hypothetical protein [Vitis vinifera] emb|CAO60871.1| unnamed protein product [Vitis vinifera]
Singletons20036	277	203	57	gb|ACJ83425.1|	79	21	69	0.57	0.63	0	49	62.4	1e-08	--	unknown [Medicago truncatula]
Singletons20039	320	2	313	ref|XP_002270959.1|	601	498	601	0.78	0.87	0	104	192	1e-47	--	PREDICTED: hypothetical protein [Vitis vinifera]
Singletons20040	212	5	211	dbj|BAF47279.1|	697	455	523	0.88	0.95	0	69	125	1e-27	--	lectin-receptor like protein kinase 3 [Nicotiana tabacum]
Singletons20041	313	311	3	ref|XP_002324991.1|	468	27	136	0.57	0.69	0.06	110	105	2e-21	--	predicted protein [Populus trichocarpa] gb|EEF03556.1| predicted protein [Populus trichocarpa]
Singletons20042	367	367	167	ref|XP_002529161.1|	524	456	522	0.85	0.92	0	67	111	3e-23	--	pyruvate kinase, putative [Ricinus communis] gb|EEF33220.1| pyruvate kinase, putative [Ricinus communis]
Singletons20043	308	108	275	ref|XP_002281382.1|	1252	634	687	0.67	0.8	0	56	77.8	2e-25	--	PREDICTED: hypothetical protein [Vitis vinifera]
Singletons20044	731	495	1	ref|XP_002524947.1|	598	174	337	0.81	0.91	0	165	288	1e-114	--	Indole-3-acetic acid-amido synthetase GH3.3, putative [Ricinus communis] gb|EEF37444.1| Indole-3-acetic acid-amido synthetase GH3.3, putative [Ricinus communis]
Singletons20045	2655	210	1316	emb|CAO46866.1|	519	1	365	0.74	0.86	0	369	536	0.0	--	unnamed protein product [Vitis vinifera]
Singletons20046	239	116	3	ref|XP_002263442.1|	1041	304	341	0.81	0.86	0	38	67.0	2e-19	--	PREDICTED: hypothetical protein [Vitis vinifera]
Singletons20050	997	753	1	dbj|BAD16684.1|	950	3	253	0.95	1	0	251	488	1e-136	--	plasma membrane H+-ATPase [Daucus carota]
Singletons20051	660	656	6	ref|XP_002266272.1|	440	79	294	0.84	0.88	0	217	380	1e-104	--	PREDICTED: hypothetical protein [Vitis vinifera] emb|CAO43641.1| unnamed protein product [Vitis vinifera]
Singletons20052	274	128	274	gb|ACH78247.1|	669	573	621	1	1	0	49	98.2	1e-38	--	NADH dehydrogenase subunit 5 [Arabidopsis thaliana]
Singletons20054	229	144	1	ref|XP_002517696.1|	1186	354	401	0.81	0.85	0	48	84.0	4e-18	--	TMV resistance protein N, putative [Ricinus communis] gb|EEF44860.1| TMV resistance protein N, putative [Ricinus communis]
Singletons20057	537	536	3	ref|XP_002298737.1|	491	18	194	0.43	0.6	0	178	158	2e-37	--	predicted protein [Populus trichocarpa] gb|EEE83542.1| predicted protein [Populus trichocarpa]
Singletons20059	922	922	275	ref|XP_002283578.1|	984	762	984	0.67	0.78	0.03	224	279	3e-73	--	PREDICTED: hypothetical protein [Vitis vinifera]
Singletons20060	781	679	8	ref|XP_002263293.1|	326	1	211	0.48	0.61	0.04	234	186	3e-45	--	PREDICTED: hypothetical protein [Vitis vinifera]
Singletons20062	275	211	5	ref|XP_002303990.1|	424	45	114	0.81	0.9	0.01	70	123	7e-27	--	predicted protein [Populus trichocarpa] gb|EEE78969.1| predicted protein [Populus trichocarpa]
Singletons20063	504	2	160	ref|XP_002266124.1|	339	287	339	0.79	0.86	0	53	90.1	7e-17	--	PREDICTED: hypothetical protein isoform 2 [Vitis vinifera]
Singletons20064	1029	343	1029	gb|ACJ85624.1|	281	35	278	0.79	0.84	0.06	244	372	1e-101	--	unknown [Medicago truncatula]
Singletons20065	286	116	18	emb|CAN79956.1|	950	692	724	0.48	0.75	0	33	42.7	2e-07	--	hypothetical protein [Vitis vinifera]
Singletons20066	287	287	3	ref|XP_002272061.1|	1125	382	476	0.69	0.76	0	95	125	1e-27	--	PREDICTED: hypothetical protein [Vitis vinifera] emb|CAO15406.1| unnamed protein product [Vitis vinifera]
Singletons20068	486	1	486	ref|XP_002519879.1|	486	101	262	0.81	0.89	0	162	286	6e-76	--	amino acid transporter, putative [Ricinus communis] gb|EEF42483.1| amino acid transporter, putative [Ricinus communis]
Singletons20069	208	127	207	emb|CAN66660.1|	535	38	64	0.74	0.92	0	27	44.3	8e-10	--	hypothetical protein [Vitis vinifera]
Singletons20070	282	281	3	ref|XP_002283659.1|	219	119	199	0.61	0.68	0	93	102	2e-20	--	PREDICTED: hypothetical protein [Vitis vinifera] emb|CAO18272.1| unnamed protein product [Vitis vinifera]
Singletons20074	606	2	604	ref|XP_002278325.1|	370	169	370	0.64	0.79	0	203	253	8e-66	--	PREDICTED: hypothetical protein [Vitis vinifera]
Singletons20076	440	353	135	gb|AAF23831.1|AC007234_3	1055	588	660	0.3	0.52	0	73	45.1	2e-08	--	F1E22.12 [Arabidopsis thaliana]
Singletons20078	423	282	1	ref|XP_002533339.1|	138	28	115	0.58	0.65	0.06	100	96.3	9e-19	--	conserved hypothetical protein [Ricinus communis] gb|EEF29048.1| conserved hypothetical protein [Ricinus communis]
Singletons20079	235	234	1	ref|XP_002271120.1|	569	284	361	0.89	0.94	0	78	143	5e-33	--	PREDICTED: hypothetical protein [Vitis vinifera]
Singletons20081	1241	34	1239	ref|XP_002285117.1|	1002	1	408	0.81	0.88	0.01	408	663	0.0	--	PREDICTED: similar to cytokinin receptor 1 [Vitis vinifera]
Singletons20082	895	30	893	ref|XP_002285117.1|	1002	1	290	0.83	0.91	0	290	484	1e-135	--	PREDICTED: similar to cytokinin receptor 1 [Vitis vinifera]
Singletons20084	747	1	747	sp|Q9SL03.2|CALS2_ARATH	1951	1084	1334	0.78	0.87	0	251	392	1e-107	--	RecName: Full=Callose synthase 2; AltName: Full=1,3-beta-glucan synthase; AltName: Full=Protein GLUCAN SYNTHASE-LIKE 3
Singletons20085	202	117	1	emb|CAO61918.1|	989	399	437	0.92	0.94	0	39	75.5	2e-19	--	unnamed protein product [Vitis vinifera]
Singletons20086	871	795	118	ref|XP_002270531.1|	244	1	226	0.65	0.8	0	226	301	1e-81	--	PREDICTED: hypothetical protein [Vitis vinifera] emb|CAO67970.1| unnamed protein product [Vitis vinifera]
Singletons20088	518	4	516	ref|XP_002269753.1|	768	47	213	0.66	0.76	0	172	233	7e-60	--	PREDICTED: hypothetical protein [Vitis vinifera]
Singletons20091	741	62	595	gb|AAN64317.1|	485	1	178	0.82	0.92	0	178	303	1e-80	--	type 5 serine/threonine phosphatase 55 kDa isoform [Lycopersicon esculentum] gb|AAO26214.1| type 5 protein serine/threonine phosphatase 55 kDa isoform [Lycopersicon esculentum]
Singletons20092	717	600	124	ref|XP_002265598.1|	173	14	172	0.92	0.96	0	159	300	5e-81	--	PREDICTED: hypothetical protein [Vitis vinifera]
Singletons20094	335	2	118	gb|AAD10836.1|	1313	314	352	0.97	1	0	39	83.2	8e-15	--	P-glycoprotein [Solanum tuberosum]
Singletons20097	1222	177	1220	ref|XP_002524809.1|	449	1	351	0.83	0.89	0.01	353	577	1e-163	--	elongation factor tu, putative [Ricinus communis] gb|EEF37652.1| elongation factor tu, putative [Ricinus communis]
Singletons20098	369	319	2	ref|XP_002513440.1|	515	24	129	0.75	0.85	0	106	174	3e-42	--	beta-glucosidase, putative [Ricinus communis] gb|EEF48843.1| beta-glucosidase, putative [Ricinus communis]
Singletons20102	741	1	324	ref|XP_002526486.1|	517	406	514	0.74	0.87	0	109	162	3e-38	--	1-phosphatidylinositol-4-phosphate 5-kinase, putative [Ricinus communis] gb|EEF35877.1| 1-phosphatidylinositol-4-phosphate 5-kinase, putative [Ricinus communis]
Singletons20103	378	377	6	emb|CAN67118.1|	963	640	763	0.61	0.78	0	124	172	8e-42	--	hypothetical protein [Vitis vinifera]
Singletons20112	322	1	321	ref|XP_002526437.1|	585	23	134	0.69	0.76	0.05	113	150	4e-35	--	All-trans-retinol 13,14-reductase precursor, putative [Ricinus communis] gb|EEF35932.1| All-trans-retinol 13,14-reductase precursor, putative [Ricinus communis]
Singletons20114	493	308	493	gb|ACM89524.1|	892	487	548	0.95	0.98	0	62	124	7e-52	--	FERONIA receptor-like kinase [Glycine max]
Singletons20115	570	467	39	ref|XP_002509975.1|	205	3	128	0.57	0.73	0	143	155	2e-36	--	conserved hypothetical protein [Ricinus communis] gb|EEF51362.1| conserved hypothetical protein [Ricinus communis]
Singletons20118	505	505	140	ref|XP_002275546.1|	955	620	741	0.77	0.9	0	122	209	6e-71	--	PREDICTED: hypothetical protein [Vitis vinifera]
Singletons20120	241	120	1	emb|CAN79900.1|	826	177	215	0.7	0.82	0	40	59.3	2e-12	--	hypothetical protein [Vitis vinifera]
Singletons20122	876	229	876	ref|XP_002262855.1|	602	1	216	0.72	0.8	0.04	226	315	5e-84	--	PREDICTED: hypothetical protein [Vitis vinifera]
Singletons20123	1023	539	3	gb|AAX07129.1|	524	1	178	0.76	0.87	0	180	280	1e-73	--	calcium-dependent protein kinase 4 [Capsicum annuum]
Singletons20124	392	358	2	ref|XP_002285105.1|	499	1	118	0.75	0.87	0	119	195	1e-48	--	PREDICTED: hypothetical protein [Vitis vinifera]
Singletons20126	314	2	313	ref|XP_002533416.1|	405	300	398	0.46	0.54	0.1	116	76.6	8e-13	--	conserved hypothetical protein [Ricinus communis] gb|EEF28959.1| conserved hypothetical protein [Ricinus communis]
Singletons20128	1318	1318	1076	emb|CAC29087.1|	159	33	113	0.97	0.98	0	81	159	9e-50	--	hypoghetical protein [Olea europaea var. sylvestris] emb|CAC43435.1| hypothetical protein [Olea europaea] emb|CAC79246.1| hypothetical protein [Olea europaea subsp. europaea]
Singletons20132	1506	959	501	emb|CAO69145.1|	456	1	156	0.67	0.82	0.01	156	212	1e-110	--	unnamed protein product [Vitis vinifera]
Singletons20134	2363	1785	346	emb|CAO41034.1|	481	1	478	0.89	0.93	0	482	857	0.0	--	unnamed protein product [Vitis vinifera]
Singletons20136	389	389	3	ref|XP_002262644.1|	219	78	206	0.63	0.76	0	129	186	9e-46	--	PREDICTED: hypothetical protein isoform 1 [Vitis vinifera] emb|CAO15253.1| unnamed protein product [Vitis vinifera]
Singletons20137	792	141	416	ref|YP_173421.1|	216	41	132	0.93	0.95	0	92	165	1e-89	--	hypothetical protein NitaMp079 [Nicotiana tabacum] dbj|BAD83485.1| hypothetical protein [Nicotiana tabacum]
Singletons20138	280	279	1	ref|XP_002269576.1|	235	90	182	0.95	0.98	0	93	186	7e-46	--	PREDICTED: hypothetical protein [Vitis vinifera] emb|CAN83625.1| hypothetical protein [Vitis vinifera] emb|CAO69538.1| unnamed protein product [Vitis vinifera]
Singletons20139	640	332	3	ref|XP_002280699.1|	638	240	352	0.83	0.88	0.02	113	207	3e-94	--	PREDICTED: hypothetical protein [Vitis vinifera]
Singletons20140	365	359	123	ref|XP_002331338.1|	819	54	134	0.33	0.49	0.02	81	54.3	4e-06	--	predicted protein [Populus trichocarpa] gb|EEF10502.1| predicted protein [Populus trichocarpa]
Singletons20142	249	2	247	emb|CAC95126.1|	1382	134	214	0.51	0.63	0	82	66.6	8e-10	--	gag-pol polyprotein [Populus deltoides]
Singletons20145	286	286	2	ref|XP_002510884.1|	775	446	541	0.85	0.9	0.01	96	164	4e-39	--	Cucumisin precursor, putative [Ricinus communis] gb|EEF51486.1| Cucumisin precursor, putative [Ricinus communis]
Singletons20146	1266	603	1124	ref|XP_002335096.1|	179	1	174	0.98	0.99	0	174	355	6e-96	--	predicted protein [Populus trichocarpa] gb|EEE71326.1| predicted protein [Populus trichocarpa]
Singletons20149	265	265	2	ref|XP_002300559.1|	1716	277	364	0.59	0.73	0	88	99.4	1e-19	--	predicted protein [Populus trichocarpa] gb|EEE85364.1| predicted protein [Populus trichocarpa]
Singletons20151	631	631	410	ref|XP_002274464.1|	106	33	106	0.78	0.87	0	74	115	3e-24	--	PREDICTED: hypothetical protein [Vitis vinifera] emb|CAO41937.1| unnamed protein product [Vitis vinifera]
Singletons20155	927	182	787	ref|XP_002285907.1|	176	10	175	0.64	0.75	0	203	252	4e-65	--	PREDICTED: hypothetical protein [Vitis vinifera] emb|CAO61986.1| unnamed protein product [Vitis vinifera]
Singletons20156	431	139	429	ref|XP_002281044.1|	1494	255	351	0.53	0.72	0.03	101	97.1	8e-27	--	PREDICTED: hypothetical protein [Vitis vinifera]
Singletons20159	212	4	210	emb|CAN78294.1|	350	176	241	0.47	0.56	0	69	60.8	4e-08	--	hypothetical protein [Vitis vinifera]
Singletons20163	1598	156	1295	ref|XP_002328831.1|	377	1	377	0.77	0.88	0	380	588	1e-166	--	predicted protein [Populus trichocarpa] gb|EEE77480.1| predicted protein [Populus trichocarpa]
Singletons20165	982	980	312	gb|AAQ57202.1|	465	173	395	0.84	0.92	0	223	415	1e-114	--	adenosine 5' phosphosulfate reductase [Populus alba x Populus tremula]
Singletons20166	988	344	3	ref|XP_002266826.1|	275	128	238	0.74	0.85	0	115	153	1e-63	--	PREDICTED: hypothetical protein [Vitis vinifera] emb|CAO43627.1| unnamed protein product [Vitis vinifera]
Singletons20170	304	117	302	ref|XP_002278641.1|	247	8	69	0.87	0.95	0	62	115	1e-24	--	PREDICTED: hypothetical protein [Vitis vinifera]
Singletons20173	1939	185	1786	ref|XP_002268811.1|	541	8	541	0.87	0.94	0	534	971	0.0	--	PREDICTED: hypothetical protein [Vitis vinifera] emb|CAO40952.1| unnamed protein product [Vitis vinifera]
Singletons20175	955	133	954	gb|ABB02620.1|	359	1	273	0.77	0.87	0	274	447	1e-124	--	disulfide-isomerase precursor-like protein [Solanum tuberosum]
Singletons20177	604	1	603	emb|CAB10535.1|	534	9	218	0.73	0.84	0.04	210	325	2e-87	--	glycerol-3-phosphate permease like protein [Arabidopsis thaliana] emb|CAB78758.1| glycerol-3-phosphate permease like protein [Arabidopsis thaliana]
Singletons20181	858	79	600	ref|XP_002280593.1|	173	1	173	0.52	0.64	0.05	184	162	5e-38	--	PREDICTED: hypothetical protein [Vitis vinifera] emb|CAO42053.1| unnamed protein product [Vitis vinifera]
Singletons20183	1119	80	703	ref|XP_002534435.1|	253	1	211	0.69	0.81	0.01	211	281	7e-74	--	hydrolase, putative [Ricinus communis] gb|EEF27950.1| hydrolase, putative [Ricinus communis]
Singletons20184	333	333	1	ref|XP_002263129.1|	481	37	147	0.81	0.95	0	111	200	4e-50	--	PREDICTED: hypothetical protein isoform 2 [Vitis vinifera]
Singletons20186	422	3	110	dbj|BAA31582.1|	375	339	375	0.83	0.86	0.02	37	63.2	9e-09	--	mitochondrial phosphate transporter [Glycine max]
Singletons20187	247	1	243	ref|XP_002264968.1|	993	322	400	0.69	0.79	0	81	112	2e-23	--	PREDICTED: hypothetical protein [Vitis vinifera]
Singletons20190	662	276	638	emb|CAN66784.1|	1411	1	124	0.58	0.67	0.04	127	129	2e-28	--	hypothetical protein [Vitis vinifera]
Singletons20195	643	643	137	ref|XP_002275022.1|	240	82	238	0.37	0.51	0.05	178	103	2e-20	--	PREDICTED: similar to R2R3 MYB transcription factor [Vitis vinifera] gb|ACI96116.1| R2R3 MYB transcription factor [Vitis vinifera]
Singletons20196	1496	615	1	ref|XP_002517959.1|	317	1	206	0.83	0.91	0	206	363	3e-98	--	conserved hypothetical protein [Ricinus communis] gb|EEF44477.1| conserved hypothetical protein [Ricinus communis]
Singletons20198	214	1	129	ref|XP_002270834.1|	294	139	181	0.74	0.9	0	43	67.8	2e-21	--	PREDICTED: hypothetical protein [Vitis vinifera]
Singletons20199	641	352	639	ref|XP_002269980.1|	432	239	338	0.67	0.74	0.04	100	116	3e-50	--	PREDICTED: hypothetical protein [Vitis vinifera] emb|CAO70491.1| unnamed protein product [Vitis vinifera]
Singletons20203	830	383	571	ref|XP_002535140.1|	114	24	86	0.93	0.93	0	63	120	5e-46	--	conserved hypothetical protein [Ricinus communis] gb|EEF27246.1| conserved hypothetical protein [Ricinus communis]
Singletons20204	542	114	542	ref|XP_002285836.1|	464	1	143	0.94	0.97	0	143	285	1e-75	--	PREDICTED: hypothetical protein [Vitis vinifera]
Singletons20209	568	18	452	ref|XP_002276712.1|	629	431	581	0.55	0.7	0.05	154	150	6e-35	--	PREDICTED: hypothetical protein [Vitis vinifera]
Singletons20211	283	151	279	emb|CAO61632.1|	355	1	48	0.6	0.7	0.1	48	59.7	1e-07	--	unnamed protein product [Vitis vinifera]
Singletons20212	1150	224	958	ref|XP_002278079.1|	244	1	244	0.77	0.85	0	245	412	1e-113	--	PREDICTED: hypothetical protein [Vitis vinifera] emb|CAO69164.1| unnamed protein product [Vitis vinifera]
Singletons20216	281	267	145	ref|XP_002277314.1|	435	1	40	0.78	0.87	0	41	67.8	1e-22	--	PREDICTED: hypothetical protein [Vitis vinifera] emb|CAO38904.1| unnamed protein product [Vitis vinifera]
Singletons20219	769	136	459	ref|XP_002311868.1|	396	213	320	0.79	0.88	0	108	172	2e-62	--	iaa-amino acid hydrolase 10 [Populus trichocarpa] gb|EEE89235.1| iaa-amino acid hydrolase 10 [Populus trichocarpa]
Singletons20220	387	387	13	ref|XP_002285816.1|	477	354	477	0.43	0.56	0	125	94.0	5e-18	--	PREDICTED: hypothetical protein [Vitis vinifera] emb|CAO61767.1| unnamed protein product [Vitis vinifera]
Singletons20221	598	156	593	ref|XP_002315267.1|	772	9	155	0.63	0.75	0	147	184	3e-45	--	predicted protein [Populus trichocarpa] gb|EEF01438.1| predicted protein [Populus trichocarpa]
Singletons20222	456	455	27	ref|XP_002514982.1|	441	233	379	0.4	0.51	0.08	156	95.5	2e-18	--	3'-N-debenzoyl-2'-deoxytaxol N-benzoyltransferase, putative [Ricinus communis] gb|EEF47536.1| 3'-N-debenzoyl-2'-deoxytaxol N-benzoyltransferase, putative [Ricinus communis]
Singletons20224	256	1	255	gb|ACU23500.1|	278	146	230	0.68	0.8	0	85	117	5e-25	--	unknown [Glycine max]
Singletons20225	1284	3	1175	gb|AAP46144.1|	719	325	719	0.64	0.8	0.01	397	525	1e-147	--	ferric-chelate reductase [Lycopersicon esculentum]
Singletons20226	515	2	514	ref|XP_002263288.1|	1063	367	538	0.45	0.62	0.02	175	139	1e-31	--	PREDICTED: hypothetical protein [Vitis vinifera]
Singletons20229	1901	1764	1	ref|XP_002274907.1|	784	1	588	0.62	0.71	0.04	616	648	0.0	--	PREDICTED: hypothetical protein [Vitis vinifera]
Singletons20230	990	926	834	ref|XP_002276078.1|	358	131	161	0.87	0.96	0	31	60.5	3e-07	--	PREDICTED: hypothetical protein [Vitis vinifera]
Singletons20231	756	469	2	ref|XP_002271728.1|	1685	388	546	0.51	0.62	0.03	162	147	2e-50	--	PREDICTED: hypothetical protein [Vitis vinifera]
Singletons20232	610	609	337	ref|NP_200337.1|	305	173	263	0.91	0.95	0	91	185	1e-59	--	PPX2 (PROTEIN PHOSPHATASE X 2); protein serine/threonine phosphatase [Arabidopsis thaliana] sp|P48528.2|PPX2_ARATH RecName: Full=Serine/threonine-protein phosphatase PP-X isozyme 2 gb|AAB86419.1| protein phosphatase X isoform 2 [Arabidopsis thaliana] dbj|BAB08595.1| protein phosphatase X isoform 2 [Arabidopsis thaliana] gb|ABD59054.1| At5g55260 [Arabidopsis thaliana]
Singletons20233	327	236	3	ref|XP_002304263.1|	385	1	78	0.94	0.96	0	78	163	5e-39	--	predicted protein [Populus trichocarpa] gb|EEE79242.1| predicted protein [Populus trichocarpa]
Singletons20234	299	298	2	ref|XP_002282252.1|	474	129	228	0.76	0.85	0.01	100	162	1e-38	--	PREDICTED: hypothetical protein [Vitis vinifera] emb|CAO65363.1| unnamed protein product [Vitis vinifera]
Singletons20237	285	183	1	ref|XP_002443069.1|	713	215	275	0.52	0.75	0	61	74.7	3e-12	--	hypothetical protein SORBIDRAFT_08g007560 [Sorghum bicolor] gb|EES16907.1| hypothetical protein SORBIDRAFT_08g007560 [Sorghum bicolor]
Singletons20238	924	178	924	ref|XP_002272112.1|	468	1	251	0.79	0.89	0.01	252	397	1e-108	--	PREDICTED: hypothetical protein isoform 1 [Vitis vinifera] emb|CAO24378.1| unnamed protein product [Vitis vinifera]
Singletons20240	874	786	121	ref|XP_002520748.1|	243	11	241	0.38	0.55	0.06	237	132	6e-29	--	conserved hypothetical protein [Ricinus communis] gb|EEF41710.1| conserved hypothetical protein [Ricinus communis]
Singletons20241	336	309	10	ref|XP_002332086.1|	384	1	95	0.64	0.78	0	100	135	2e-30	--	predicted protein [Populus trichocarpa] gb|EEF12037.1| predicted protein [Populus trichocarpa]
Singletons20242	677	7	507	pdb|2P9O|A	169	7	169	0.79	0.88	0	167	265	2e-69	--	Chain A, Structure Of Dutpase From Arabidopsis Thaliana pdb|2P9O|B Chain B, Structure Of Dutpase From Arabidopsis Thaliana pdb|2P9O|C Chain C, Structure Of Dutpase From Arabidopsis Thaliana pdb|2PC5|A Chain A, Native Crystal Structure Analysis On Arabidopsis Dutpase pdb|2PC5|B Chain B, Native Crystal Structure Analysis On Arabidopsis Dutpase pdb|2PC5|C Chain C, Native Crystal Structure Analysis O…
Singletons20243	453	1	453	ref|XP_002509894.1|	805	527	677	0.8	0.9	0	151	245	1e-63	--	Na(+)/H(+) antiporter, putative [Ricinus communis] gb|EEF51281.1| Na(+)/H(+) antiporter, putative [Ricinus communis]
Singletons20247	426	426	331	gb|ABB55361.1|	180	148	179	0.84	0.93	0	32	65.5	2e-09	--	40S ribosomal protein S10-like [Solanum tuberosum] gb|ABB72819.1| 40S ribosomal protein S10-like protein [Solanum tuberosum]
Singletons20250	998	529	849	ref|XP_002279307.1|	219	86	195	0.61	0.72	0.05	113	122	1e-40	--	PREDICTED: hypothetical protein [Vitis vinifera] emb|CAO44932.1| unnamed protein product [Vitis vinifera]
Singletons20253	1048	2	538	emb|CAN75716.1|	442	263	441	0.85	0.91	0	179	298	5e-79	--	hypothetical protein [Vitis vinifera]
Singletons20255	299	297	1	gb|ABI98682.2|	642	1	100	0.61	0.75	0.04	104	118	2e-25	--	chloroplast NADP-malic enzyme precursor [Nicotiana tabacum]
Singletons20256	237	97	237	dbj|BAC53929.1|	580	391	437	0.78	0.87	0	47	76.3	1e-12	--	serine protease-like protein [Nicotiana tabacum]
Singletons20258	1118	1047	91	ref|XP_002310826.1|	321	1	320	0.7	0.83	0	320	485	1e-135	--	predicted protein [Populus trichocarpa] gb|EEE91276.1| predicted protein [Populus trichocarpa]
Singletons20259	405	346	2	ref|XP_002263086.1|	354	1	116	0.63	0.78	0	116	146	6e-34	--	PREDICTED: hypothetical protein [Vitis vinifera]
Singletons20260	921	93	371	emb|CAN79997.1|	440	345	438	0.32	0.51	0.01	94	58.9	7e-07	--	hypothetical protein [Vitis vinifera]
Singletons20261	905	780	49	ref|XP_002269653.1|	537	62	290	0.38	0.57	0	244	155	7e-36	--	PREDICTED: hypothetical protein, partial [Vitis vinifera]
Singletons20262	2630	258	2426	ref|XP_002533625.1|	730	4	727	0.75	0.84	0	727	1091	0.0	--	ATP binding protein, putative [Ricinus communis] gb|EEF28754.1| ATP binding protein, putative [Ricinus communis]
Singletons20263	483	279	482	ref|XP_002268787.1|	444	259	326	0.98	0.98	0	68	140	6e-65	--	PREDICTED: hypothetical protein [Vitis vinifera]
Singletons20264	332	2	331	ref|XP_002276356.1|	1009	833	942	0.57	0.8	0	110	141	3e-32	--	PREDICTED: hypothetical protein [Vitis vinifera]
Singletons20266	466	3	359	ref|XP_002324616.1|	566	447	565	0.88	0.95	0	119	224	2e-57	--	predicted protein [Populus trichocarpa] gb|EEF03181.1| predicted protein [Populus trichocarpa]
Singletons20267	368	154	2	ref|XP_002521405.1|	287	44	94	0.94	1	0	51	99.4	1e-19	--	Protein C20orf11, putative [Ricinus communis] gb|EEF40895.1| Protein C20orf11, putative [Ricinus communis]
Singletons20268	858	616	2	ref|XP_002263752.1|	376	47	236	0.27	0.44	0	206	73.9	2e-23	--	PREDICTED: hypothetical protein [Vitis vinifera]
Singletons20270	336	2	91	ref|XP_002276295.1|	158	86	115	0.73	0.86	0	30	48.5	5e-10	--	PREDICTED: hypothetical protein [Vitis vinifera]
Singletons20276	312	35	304	ref|XP_002307465.1|	367	1	87	0.65	0.78	0	90	112	2e-23	--	predicted protein [Populus trichocarpa] gb|EEE94461.1| predicted protein [Populus trichocarpa]
Singletons20277	304	302	30	ref|XP_002274984.1|	444	357	443	0.6	0.76	0	91	115	2e-24	--	PREDICTED: hypothetical protein [Vitis vinifera]
Singletons20278	1695	572	189	ref|XP_002263265.1|	413	286	413	0.82	0.89	0	128	209	1e-117	--	PREDICTED: hypothetical protein [Vitis vinifera]
Singletons20279	503	503	426	ref|XP_002510204.1|	601	559	584	0.73	0.88	0	26	39.3	7e-06	--	DNA binding protein, putative [Ricinus communis] gb|EEF52391.1| DNA binding protein, putative [Ricinus communis]
Singletons20280	938	861	256	ref|XP_002526340.1|	201	9	201	0.76	0.85	0	202	292	4e-77	--	LOB domain-containing protein, putative [Ricinus communis] gb|EEF36011.1| LOB domain-containing protein, putative [Ricinus communis]
Singletons20286	240	108	40	ref|XP_002300162.1|	570	437	459	0.95	0.95	0	23	48.9	3e-09	--	predicted protein [Populus trichocarpa] gb|EEE84967.1| predicted protein [Populus trichocarpa]
Singletons20288	381	1	288	ref|XP_002328653.1|	145	28	143	0.38	0.47	0.17	116	65.9	1e-09	--	predicted protein [Populus trichocarpa] gb|EEE77180.1| predicted protein [Populus trichocarpa]
Singletons20293	862	474	19	ref|XP_002278441.1|	353	92	260	0.64	0.74	0.1	169	212	1e-84	--	PREDICTED: hypothetical protein [Vitis vinifera]
Singletons20295	317	316	128	ref|XP_002270771.1|	1047	662	724	0.66	0.74	0	63	84.7	2e-28	--	PREDICTED: hypothetical protein isoform 2 [Vitis vinifera]
Singletons20297	670	669	1	ref|XP_002523162.1|	548	67	289	0.8	0.9	0	223	375	1e-102	--	Reticuline oxidase precursor, putative [Ricinus communis] gb|EEF39193.1| Reticuline oxidase precursor, putative [Ricinus communis]
Singletons20299	590	394	2	ref|XP_002284605.1|	144	1	130	0.79	0.88	0	131	208	2e-52	--	PREDICTED: hypothetical protein [Vitis vinifera] emb|CAO65542.1| unnamed protein product [Vitis vinifera]
Singletons20300	519	517	224	ref|XP_002274915.1|	1091	18	115	0.56	0.72	0	98	117	6e-25	--	PREDICTED: hypothetical protein [Vitis vinifera]
Singletons20301	617	494	3	ref|XP_002280608.1|	790	160	321	0.68	0.76	0	164	217	3e-64	--	PREDICTED: hypothetical protein [Vitis vinifera] emb|CAO42054.1| unnamed protein product [Vitis vinifera]
Singletons20304	1108	1106	327	ref|XP_002268157.1|	345	81	339	0.77	0.88	0	260	399	1e-109	--	PREDICTED: hypothetical protein [Vitis vinifera] emb|CAO65975.1| unnamed protein product [Vitis vinifera]
Singletons20308	518	12	518	ref|XP_002276086.1|	377	175	341	0.53	0.69	0.05	178	159	1e-37	--	PREDICTED: hypothetical protein [Vitis vinifera]
Singletons20315	1565	1312	389	ref|XP_002272617.1|	456	41	348	0.72	0.83	0	308	458	1e-174	--	PREDICTED: hypothetical protein [Vitis vinifera]
Singletons20318	670	323	6	emb|CAO38706.1|	768	93	198	0.8	0.88	0	106	184	4e-60	--	unnamed protein product [Vitis vinifera]
Singletons20321	1962	1960	623	emb|CAO61795.1|	1443	1010	1443	0.76	0.83	0	446	676	0.0	--	unnamed protein product [Vitis vinifera]
Singletons20323	1534	2	1330	ref|XP_002318759.1|	538	98	538	0.8	0.88	0	445	717	0.0	--	predicted protein [Populus trichocarpa] gb|EEE96979.1| predicted protein [Populus trichocarpa]
Singletons20324	607	1	333	ref|XP_002283455.1|	129	19	129	0.89	0.94	0	111	210	6e-53	--	PREDICTED: hypothetical protein [Vitis vinifera] emb|CAO21636.1| unnamed protein product [Vitis vinifera]
Singletons20325	494	2	280	ref|XP_002268042.1|	583	491	583	0.8	0.91	0	93	152	8e-36	--	PREDICTED: hypothetical protein [Vitis vinifera]
Singletons20332	449	204	449	emb|CAO21447.1|	569	272	349	0.63	0.79	0	82	104	2e-33	--	unnamed protein product [Vitis vinifera]
Singletons20333	233	221	45	gb|ABU85175.1|	2092	1410	1468	0.81	0.88	0	59	97.1	6e-19	--	hypothetical protein RF2 [Anethum graveolens]
Singletons20339	230	3	116	emb|CAN67263.1|	348	185	222	0.68	0.76	0	38	56.6	1e-08	--	hypothetical protein [Vitis vinifera]
Singletons20341	542	197	3	gb|AAD56042.1|AF184598_1	531	1	70	0.45	0.67	0.07	70	72.0	2e-11	--	ADP-glucose pyrophosphorylase large subunit [Citrus unshiu]
Singletons20342	521	2	520	ref|XP_002509935.1|	452	106	281	0.77	0.84	0.01	176	254	3e-66	--	amino acid transporter, putative [Ricinus communis] gb|EEF51322.1| amino acid transporter, putative [Ricinus communis]
Singletons20344	218	1	153	emb|CAO22913.1|	381	259	309	0.82	0.9	0	51	96.3	9e-19	--	unnamed protein product [Vitis vinifera]
Singletons20345	249	1	117	emb|CAB45019.1|	287	249	287	0.84	0.94	0	39	84.0	5e-15	--	PCMP-H2 [Arabidopsis thaliana]
Singletons20348	272	272	156	gb|ACO59905.1|	365	327	365	0.76	0.84	0	39	62.8	1e-08	--	geranylgeranyl pyrophosphate synthase [Elaeagnus umbellata]
Singletons20351	3613	621	1844	ref|XP_002283309.1|	2099	518	938	0.61	0.73	0.04	427	494	0.0	--	PREDICTED: hypothetical protein [Vitis vinifera]
Singletons20352	806	805	173	ref|XP_002274553.1|	517	307	517	0.75	0.89	0	211	337	8e-91	--	PREDICTED: hypothetical protein [Vitis vinifera]
Singletons20358	390	1	390	ref|XP_002514434.1|	1109	299	428	0.99	1	0	130	269	6e-71	--	Ubiquitin carboxyl-terminal hydrolase, putative [Ricinus communis] gb|EEF47930.1| Ubiquitin carboxyl-terminal hydrolase, putative [Ricinus communis]
Singletons20362	1659	13	1431	ref|XP_002263207.1|	582	126	579	0.79	0.87	0	473	729	0.0	--	PREDICTED: hypothetical protein [Vitis vinifera]
Singletons20363	430	427	146	ref|XP_002523419.1|	2158	551	644	0.89	0.94	0	94	173	2e-58	--	calpain, putative [Ricinus communis] gb|EEF38998.1| calpain, putative [Ricinus communis]
Singletons20366	244	71	244	ref|XP_002275632.1|	268	1	62	0.8	0.88	0.06	62	95.1	2e-18	--	PREDICTED: hypothetical protein [Vitis vinifera]
Singletons20368	1217	936	1	ref|XP_002277573.1|	386	7	318	0.77	0.87	0	312	545	1e-153	--	PREDICTED: hypothetical protein [Vitis vinifera]
Singletons20369	285	285	1	gb|ABR14728.1|	161	8	102	0.91	0.94	0	95	192	1e-47	--	ubiquitin conjugating enzyme [Gossypium hirsutum]
Singletons20372	553	72	551	ref|XP_002528606.1|	262	7	170	0.61	0.73	0.02	164	182	1e-44	--	structural molecule, putative [Ricinus communis] gb|EEF33764.1| structural molecule, putative [Ricinus communis]
Singletons20373	1125	484	1125	emb|CAO65993.1|	438	60	271	0.73	0.84	0	214	313	2e-83	--	unnamed protein product [Vitis vinifera]
Singletons20374	575	2	574	ref|XP_002275285.1|	2052	577	768	0.88	0.93	0	192	330	4e-89	--	PREDICTED: hypothetical protein [Vitis vinifera]
Singletons20375	610	479	279	gb|ACD67872.1|	554	485	551	0.85	0.95	0	67	126	1e-27	--	U2 snRNP auxiliary factor large subunit [Solanum melongena]
Singletons20378	456	275	3	ref|XP_002333749.1|	146	1	89	0.76	0.87	0	91	146	6e-34	--	predicted protein [Populus trichocarpa] gb|EEE76717.1| predicted protein [Populus trichocarpa]
Singletons20379	1674	1532	330	ref|XP_002532766.1|	403	1	403	0.78	0.86	0.01	409	630	1e-178	--	fructose-1,6-bisphosphatase, putative [Ricinus communis] gb|EEF29623.1| fructose-1,6-bisphosphatase, putative [Ricinus communis]
Singletons20380	1324	21	986	ref|XP_002280767.1|	325	1	324	0.68	0.79	0.01	326	442	1e-122	--	PREDICTED: hypothetical protein [Vitis vinifera]
Singletons20382	225	2	223	emb|CAN68107.1|	1126	755	828	0.51	0.63	0	74	73.6	7e-12	--	hypothetical protein [Vitis vinifera]
Singletons20385	450	437	219	ref|XP_002272424.1|	91	17	89	0.72	0.9	0	73	124	2e-27	--	PREDICTED: hypothetical protein isoform 2 [Vitis vinifera]
Singletons20386	697	344	3	emb|CAN60541.1|	322	46	159	0.69	0.79	0	114	164	5e-41	--	hypothetical protein [Vitis vinifera]
Singletons20388	421	419	204	ref|XP_002332113.1|	543	471	543	0.65	0.71	0.01	73	105	2e-21	--	predicted protein [Populus trichocarpa] gb|EEF12064.1| predicted protein [Populus trichocarpa]
Singletons20389	274	2	274	gb|ACU20945.1|	405	131	221	0.94	0.97	0	91	173	5e-42	--	unknown [Glycine max]
Singletons20390	1999	1995	460	ref|XP_002274594.1|	859	375	859	0.58	0.69	0.02	527	546	1e-153	--	PREDICTED: hypothetical protein [Vitis vinifera]
Singletons20391	522	364	522	sp|Q45QI7.2|CFI_CAMSI	230	19	71	0.94	0.94	0	53	103	7e-21	--	RecName: Full=Chalcone--flavonone isomerase; Short=Chalcone isomerase gb|AAZ17563.2| chalcone isomerase [Camellia sinensis]
Singletons20392	1260	239	1258	ref|XP_002512601.1|	420	3	342	0.86	0.93	0	340	618	1e-175	--	conserved hypothetical protein [Ricinus communis] gb|EEF50053.1| conserved hypothetical protein [Ricinus communis]
Singletons20393	673	672	16	ref|XP_002274774.1|	1740	1522	1739	0.58	0.7	0.02	224	235	2e-60	--	PREDICTED: hypothetical protein [Vitis vinifera]
Singletons20395	1080	710	60	ref|XP_002280034.1|	294	79	291	0.66	0.77	0	217	280	1e-73	--	PREDICTED: hypothetical protein [Vitis vinifera]
Singletons20396	929	17	928	gb|ACD75053.1|	812	1	311	0.57	0.68	0.06	326	308	4e-82	--	Ser/Thr protein kinase [Solanum chacoense]
Singletons20397	554	198	341	ref|XP_002274851.1|	48	1	48	0.75	0.93	0	48	89.7	1e-16	--	PREDICTED: hypothetical protein [Vitis vinifera]
Singletons20398	731	399	1	ref|XP_002531154.1|	283	2	134	0.91	0.96	0	133	249	2e-64	--	conserved hypothetical protein [Ricinus communis] gb|EEF31239.1| conserved hypothetical protein [Ricinus communis]
Singletons20401	375	352	5	ref|XP_002329355.1|	433	316	431	0.47	0.72	0	116	125	2e-27	--	predicted protein [Populus trichocarpa] gb|EEF07536.1| predicted protein [Populus trichocarpa]
Singletons20404	724	723	121	gb|AAC28086.1|	585	208	417	0.62	0.79	0.04	210	266	2e-82	--	nitrate transporter NTL1 [Arabidopsis thaliana]
Singletons20405	1231	171	800	ref|XP_002270150.1|	361	7	210	0.28	0.44	0.03	218	65.9	9e-09	--	PREDICTED: hypothetical protein [Vitis vinifera]
Singletons20407	1345	355	1344	emb|CAN61971.1|	859	1	329	0.87	0.93	0	330	585	1e-165	--	hypothetical protein [Vitis vinifera]
Singletons20416	817	763	593	emb|CAN79339.1|	354	192	248	0.47	0.68	0	57	61.2	1e-07	--	hypothetical protein [Vitis vinifera]
Singletons20417	639	639	133	ref|XP_002265612.1|	746	534	702	0.78	0.85	0	170	283	3e-90	--	PREDICTED: hypothetical protein [Vitis vinifera]
Singletons20419	700	49	687	ref|XP_002277268.1|	220	6	218	0.7	0.81	0	213	317	5e-85	--	PREDICTED: hypothetical protein [Vitis vinifera] emb|CAO44900.1| unnamed protein product [Vitis vinifera]
Singletons20421	804	3	797	ref|XP_002303465.1|	411	44	307	0.67	0.84	0	265	384	1e-105	--	predicted protein [Populus trichocarpa] gb|EEE78444.1| predicted protein [Populus trichocarpa]
Singletons20425	699	76	540	ref|XP_002269703.1|	157	1	157	0.83	0.91	0.01	157	261	6e-68	--	PREDICTED: hypothetical protein [Vitis vinifera] emb|CAN80504.1| hypothetical protein [Vitis vinifera] emb|CAO67959.1| unnamed protein product [Vitis vinifera]
Singletons20428	297	252	4	emb|CAN73844.1|	518	421	505	0.41	0.55	0.02	85	69.7	3e-13	--	hypothetical protein [Vitis vinifera]
Singletons20430	1419	310	867	gb|ACT54548.1|	496	186	371	0.82	0.93	0	186	334	1e-172	--	endo-1,4-beta-glucanase [Dimocarpus longan]
Singletons20431	1415	248	1171	ref|XP_002280403.1|	307	1	305	0.72	0.83	0	309	457	1e-126	--	PREDICTED: hypothetical protein [Vitis vinifera] emb|CAN81229.1| hypothetical protein [Vitis vinifera]
Singletons20432	591	590	51	emb|CAN80832.1|	702	45	223	0.79	0.87	0	180	293	2e-83	--	hypothetical protein [Vitis vinifera]
Singletons20434	1379	528	1040	ref|XP_002521331.1|	210	1	205	0.4	0.51	0.16	206	139	1e-30	--	actin binding protein, putative [Ricinus communis] gb|EEF40999.1| actin binding protein, putative [Ricinus communis]
Singletons20435	246	237	1	ref|XP_002308146.1|	348	4	82	0.77	0.86	0	79	124	2e-27	--	predicted protein [Populus trichocarpa] gb|EEE91669.1| predicted protein [Populus trichocarpa]
Singletons20436	1368	252	854	ref|XP_002276778.1|	252	51	251	0.87	0.94	0	201	369	1e-100	--	PREDICTED: hypothetical protein [Vitis vinifera] emb|CAO21332.1| unnamed protein product [Vitis vinifera]
Singletons20437	328	175	2	ref|XP_002267360.1|	82	1	58	0.77	0.91	0	58	95.9	1e-18	--	PREDICTED: hypothetical protein [Vitis vinifera]
Singletons20438	1243	1241	201	ref|XP_002279262.1|	1316	968	1314	0.69	0.8	0	349	461	1e-127	--	PREDICTED: hypothetical protein [Vitis vinifera] emb|CAO69242.1| unnamed protein product [Vitis vinifera]
Singletons20440	745	288	551	emb|CAO63601.1|	147	1	84	0.63	0.71	0.02	90	103	2e-26	--	unnamed protein product [Vitis vinifera]
Singletons20441	204	110	3	ref|XP_002311141.1|	232	2	37	0.72	0.83	0	36	55.1	2e-06	--	predicted protein [Populus trichocarpa] gb|EEE88508.1| predicted protein [Populus trichocarpa]
Singletons20444	1619	1619	294	ref|XP_002280425.1|	500	60	500	0.82	0.92	0	443	791	0.0	--	PREDICTED: hypothetical protein [Vitis vinifera] emb|CAO47423.1| unnamed protein product [Vitis vinifera]
Singletons20445	350	90	350	ref|XP_002268685.1|	936	1	86	0.56	0.7	0.03	90	92.0	2e-17	--	PREDICTED: hypothetical protein [Vitis vinifera]
Singletons20446	1457	124	1455	ref|XP_002531312.1|	1108	340	783	0.87	0.94	0	444	805	0.0	--	conserved hypothetical protein [Ricinus communis] gb|EEF31062.1| conserved hypothetical protein [Ricinus communis]
Singletons20447	1551	1522	245	ref|XP_002268643.1|	437	1	428	0.77	0.85	0	428	702	0.0	--	PREDICTED: hypothetical protein [Vitis vinifera]
Singletons20450	711	420	1	ref|XP_002281613.1|	500	1	136	0.79	0.87	0	140	234	4e-60	--	PREDICTED: hypothetical protein [Vitis vinifera] emb|CAO47470.1| unnamed protein product [Vitis vinifera]
Singletons20452	660	3	221	ref|NP_001047233.1|	523	265	338	0.79	0.87	0.01	74	115	5e-39	--	Os02g0580100 [Oryza sativa (japonica cultivar-group)] dbj|BAD27622.1| choline transporter-like protein [Oryza sativa Japonica Group] dbj|BAD29575.1| choline transporter-like protein [Oryza sativa Japonica Group] dbj|BAF09147.1| Os02g0580100 [Oryza sativa Japonica Group] gb|EEE57253.1| hypothetical protein OsJ_07266 [Oryza sativa Japonica Group]
Singletons20454	872	573	872	emb|CAN81672.1|	689	66	165	0.37	0.52	0	101	63.2	3e-08	--	hypothetical protein [Vitis vinifera]
Singletons20455	235	141	233	ref|XP_002510977.1|	204	115	145	0.96	0.96	0	31	66.2	1e-09	--	ribosomal protein L15, putative [Ricinus communis] gb|EEF51579.1| ribosomal protein L15, putative [Ricinus communis]
Singletons20456	384	139	384	ref|XP_002273392.1|	482	1	82	0.79	0.93	0	82	145	1e-33	--	PREDICTED: hypothetical protein isoform 2 [Vitis vinifera]
Singletons20457	1631	1	1473	ref|XP_002268217.1|	1121	633	1121	0.83	0.9	0	491	818	0.0	--	PREDICTED: hypothetical protein [Vitis vinifera] emb|CAO68713.1| unnamed protein product [Vitis vinifera]
Singletons20458	2012	1835	510	emb|CAO15906.1|	508	1	420	0.77	0.86	0	444	662	0.0	--	unnamed protein product [Vitis vinifera]
Singletons20459	979	662	979	ref|XP_002278430.1|	335	1	106	0.87	0.91	0	106	181	1e-43	--	PREDICTED: hypothetical protein isoform 2 [Vitis vinifera]
Singletons20462	400	399	1	ref|XP_002325129.1|	733	444	576	0.93	0.97	0	133	263	4e-69	--	predicted protein [Populus trichocarpa] gb|EEF03694.1| predicted protein [Populus trichocarpa]
Singletons20465	452	51	452	ref|XP_002278252.1|	154	1	134	0.83	0.91	0	134	228	1e-58	--	PREDICTED: hypothetical protein [Vitis vinifera] emb|CAO42006.1| unnamed protein product [Vitis vinifera]
Singletons20466	399	2	337	ref|XP_002282438.1|	259	144	259	0.66	0.76	0.03	116	158	2e-37	--	PREDICTED: hypothetical protein [Vitis vinifera] emb|CAO69939.1| unnamed protein product [Vitis vinifera]
Singletons20467	607	605	9	emb|CAO41919.1|	630	432	630	0.76	0.89	0	199	356	9e-97	--	unnamed protein product [Vitis vinifera]
Singletons20468	910	647	3	ref|XP_002284183.1|	709	1	215	0.84	0.93	0	215	365	4e-99	--	PREDICTED: hypothetical protein [Vitis vinifera] emb|CAO45857.1| unnamed protein product [Vitis vinifera]
Singletons20470	460	459	88	ref|XP_002280684.1|	236	113	236	0.79	0.85	0	125	193	6e-48	--	PREDICTED: hypothetical protein [Vitis vinifera]
Singletons20471	1913	1913	660	ref|XP_002263925.1|	996	499	912	0.47	0.6	0.03	432	375	1e-132	--	PREDICTED: hypothetical protein [Vitis vinifera]
Singletons20473	461	197	460	gb|AAS46055.1|	765	1	88	0.92	0.97	0	88	176	5e-43	--	photosystem I P700 chlorophyll A apoprotein A1 [Oryza sativa Indica Group] gb|AAS46121.1| photosystem I P700 chlorophyll A apoprotein A1 [Oryza sativa Japonica Group] gb|AAS46184.1| photosystem I P700 chlorophyll A apoprotein A1 [Oryza sativa Japonica Group]
Singletons20474	2281	2280	532	emb|CAO15763.1|	618	22	608	0.72	0.84	0.02	596	859	0.0	--	unnamed protein product [Vitis vinifera]
Singletons20475	292	291	1	gb|ABU98948.1|	444	112	208	0.88	0.95	0	97	182	8e-45	--	GDP-dissociation inhibitor [Lupinus albus]
Singletons20477	571	26	451	emb|CAN81672.1|	689	121	253	0.31	0.45	0	142	65.5	3e-09	--	hypothetical protein [Vitis vinifera]
Singletons20479	463	2	247	ref|XP_002276671.1|	447	366	447	0.69	0.79	0	82	107	3e-22	--	PREDICTED: hypothetical protein [Vitis vinifera] emb|CAO21323.1| unnamed protein product [Vitis vinifera]
Singletons20480	1754	836	1471	ref|XP_002280811.1|	342	133	342	0.77	0.87	0	212	329	1e-141	--	PREDICTED: hypothetical protein isoform 1 [Vitis vinifera]
Singletons20481	541	521	288	ref|XP_002458951.1|	443	316	393	0.7	0.87	0	78	115	2e-24	--	hypothetical protein SORBIDRAFT_03g043270 [Sorghum bicolor] gb|EES04071.1| hypothetical protein SORBIDRAFT_03g043270 [Sorghum bicolor]
Singletons20483	227	3	227	ref|NP_188940.1|	429	166	237	0.76	0.86	0	75	111	2e-23	--	CIPK7 (CBL-INTERACTING PROTEIN KINASE 7); ATP binding / kinase/ protein kinase/ protein serine/threonine kinase [Arabidopsis thaliana] sp|Q9XIW0.1|CIPK7_ARATH RecName: Full=CBL-interacting serine/threonine-protein kinase 7; AltName: Full=SOS2-like protein kinase PKS7; AltName: Full=SNF1-related kinase 3.10; AltName: Full=Serine/threonine-protein kinase SR2; Short=AtSR2; Short=AtSRPK1 gb|AAK16682.…
Singletons20484	1360	850	2	ref|XP_002281409.1|	903	1	313	0.53	0.67	0.09	313	294	1e-77	--	PREDICTED: hypothetical protein [Vitis vinifera]
Singletons20485	328	189	1	ref|XP_002312266.1|	603	1	63	0.92	0.95	0	63	130	6e-29	--	predicted protein [Populus trichocarpa] gb|EEE89633.1| predicted protein [Populus trichocarpa]
Singletons20486	555	94	555	gb|ABK96713.1|	313	23	174	0.74	0.84	0	154	225	1e-57	--	unknown [Populus trichocarpa x Populus deltoides]
Singletons20487	271	269	3	ref|XP_002308119.1|	817	352	440	0.83	0.94	0	89	160	4e-38	--	predicted protein [Populus trichocarpa] gb|EEE91642.1| predicted protein [Populus trichocarpa]
Singletons20488	1678	1547	3	ref|NP_193944.2|	703	29	495	0.45	0.59	0.01	524	383	1e-104	--	SRF8 (STRUBBELIG-RECEPTOR FAMILY 8); ATP binding / kinase/ protein binding / protein kinase/ protein serine/threonine kinase/ protein tyrosine kinase [Arabidopsis thaliana] sp|Q6R2J8.1|SRF8_ARATH RecName: Full=Protein STRUBBELIG-RECEPTOR FAMILY 8; AltName: Full=Leucine-rich repeat receptor kinase-like protein SRF8; Flags: Precursor gb|AAR99876.1| strubbelig receptor family 8 [Arabidopsis thaliana…
Singletons20491	664	474	88	ref|XP_002271486.1|	563	420	548	0.54	0.72	0	130	140	1e-50	--	PREDICTED: hypothetical protein [Vitis vinifera]
Singletons20492	245	2	118	emb|CAN78644.1|	927	109	147	0.84	0.87	0	39	68.6	8e-23	--	hypothetical protein [Vitis vinifera]
Singletons20495	452	452	3	ref|XP_002320007.1|	506	84	233	0.7	0.78	0.01	153	203	5e-51	--	predicted protein [Populus trichocarpa] gb|EEE98322.1| predicted protein [Populus trichocarpa]
Singletons20496	643	2	643	ref|XP_002280793.1|	592	119	333	0.7	0.82	0	215	327	4e-88	--	PREDICTED: hypothetical protein [Vitis vinifera]
Singletons20499	459	2	457	ref|XP_002275617.1|	1018	198	349	0.88	0.93	0	152	271	1e-71	--	PREDICTED: hypothetical protein [Vitis vinifera]
Singletons20504	2405	918	2174	ref|XP_002271577.1|	853	439	853	0.86	0.92	0	419	742	0.0	--	PREDICTED: hypothetical protein [Vitis vinifera] emb|CAO47204.1| unnamed protein product [Vitis vinifera]
Singletons20505	523	5	409	emb|CAB77062.1|	912	670	792	0.31	0.45	0	135	63.2	1e-08	--	putative protein [Arabidopsis thaliana] emb|CAB80638.1| putative protein [Arabidopsis thaliana]
Singletons20506	1356	275	1243	ref|XP_002526804.1|	444	77	443	0.5	0.57	0.15	382	281	9e-74	--	transcription factor, putative [Ricinus communis] gb|EEF35539.1| transcription factor, putative [Ricinus communis]
Singletons20507	206	30	125	ref|XP_002282787.1|	309	144	175	0.65	0.75	0	32	43.1	1e-06	--	PREDICTED: hypothetical protein [Vitis vinifera]
Singletons20509	814	576	4	emb|CAN78110.1|	1207	1	191	0.78	0.87	0.01	193	315	4e-84	--	hypothetical protein [Vitis vinifera]
Singletons20513	724	438	10	ref|XP_002533753.1|	764	4	146	0.48	0.59	0	144	115	3e-24	--	transcription factor, putative [Ricinus communis] gb|EEF28640.1| transcription factor, putative [Ricinus communis]
Singletons20514	560	29	559	ref|XP_002262621.1|	352	2	179	0.51	0.68	0.01	180	186	1e-45	--	PREDICTED: hypothetical protein [Vitis vinifera]
Singletons20515	241	1	111	sp|P08770.2|TRA1_MAIZE	807	713	749	0.7	0.86	0	37	53.5	7e-06	--	RecName: Full=Putative AC transposase; AltName: Full=ORFA emb|CAA29005.1| ORFa [Zea mays] gb|ABB59981.1| Ac transposase [Immobile Ac/T-DNA vector pKU352NA] gb|ABB59986.1| Ac transposase [Immobile Ac/T-DNA vector pNU400]
Singletons20519	905	282	605	ref|XP_002263419.1|	156	47	154	0.69	0.82	0	108	177	2e-47	--	PREDICTED: hypothetical protein [Vitis vinifera] emb|CAO70432.1| unnamed protein product [Vitis vinifera]
Singletons20520	1281	420	1103	ref|XP_002284544.1|	2034	33	272	0.41	0.6	0.06	245	152	1e-63	--	PREDICTED: hypothetical protein [Vitis vinifera]
Singletons20521	2298	2123	240	ref|XP_002268461.1|	678	17	670	0.45	0.62	0.05	666	536	1e-150	--	PREDICTED: hypothetical protein [Vitis vinifera]
Singletons20522	964	442	134	ref|XP_002315688.1|	332	229	331	0.68	0.85	0	103	173	2e-41	--	predicted protein [Populus trichocarpa] gb|EEF01859.1| predicted protein [Populus trichocarpa]
Singletons20523	348	240	1	ref|XP_002271515.1|	870	148	227	0.72	0.81	0	80	121	1e-27	--	PREDICTED: hypothetical protein [Vitis vinifera]
Singletons20526	279	2	160	gb|ACU16214.1|	203	129	181	0.98	0.98	0	53	106	7e-22	--	unknown [Glycine max]
Singletons20527	1184	113	1138	ref|XP_002270134.1|	396	1	394	0.45	0.56	0.18	422	276	4e-72	--	PREDICTED: hypothetical protein [Vitis vinifera] emb|CAO48853.1| unnamed protein product [Vitis vinifera]
Singletons20528	334	3	332	ref|XP_002267770.1|	1801	314	422	0.56	0.68	0	110	110	4e-23	--	PREDICTED: hypothetical protein [Vitis vinifera]
Singletons20530	209	4	180	emb|CAN64222.1|	1179	1078	1136	0.42	0.57	0	59	54.7	3e-06	--	hypothetical protein [Vitis vinifera]
Singletons20531	698	6	602	ref|XP_002528733.1|	221	22	220	0.77	0.86	0	199	323	9e-87	--	Oxalate oxidase 2 precursor, putative [Ricinus communis] gb|EEF33645.1| Oxalate oxidase 2 precursor, putative [Ricinus communis]
Singletons20532	224	115	2	ref|XP_002321495.1|	767	218	255	0.71	0.92	0	38	62.4	6e-14	--	predicted protein [Populus trichocarpa] gb|EEF05622.1| predicted protein [Populus trichocarpa]
Singletons20534	231	231	1	ref|XP_002270494.1|	468	180	254	0.81	0.9	0	77	119	1e-25	--	PREDICTED: hypothetical protein [Vitis vinifera] emb|CAO62129.1| unnamed protein product [Vitis vinifera]
Singletons20535	415	33	413	ref|XP_002268967.1|	480	8	136	0.65	0.79	0.01	129	177	4e-43	--	PREDICTED: hypothetical protein [Vitis vinifera] emb|CAO66560.1| unnamed protein product [Vitis vinifera]
Singletons20538	1177	998	51	ref|XP_002277920.1|	363	1	310	0.71	0.8	0	316	441	1e-122	--	PREDICTED: hypothetical protein [Vitis vinifera] emb|CAO71136.1| unnamed protein product [Vitis vinifera]
Singletons20539	847	845	363	gb|ABV25901.1|	548	388	548	0.93	0.98	0	161	294	8e-78	--	3-hydroxy-3-methylglutaryl-coenzyme A reductase [Antirrhinum majus]
Singletons20545	683	394	182	ref|XP_002271582.1|	662	99	152	0.6	0.69	0	71	83.6	6e-27	--	PREDICTED: hypothetical protein [Vitis vinifera]
Singletons20547	248	2	247	ref|XP_002526856.1|	312	77	167	0.75	0.8	0.09	91	139	1e-31	--	protein with unknown function [Ricinus communis] gb|EEF35487.1| protein with unknown function [Ricinus communis]
Singletons20549	382	97	2	ref|XP_002513063.1|	197	1	32	0.87	0.93	0	32	57.4	5e-07	--	Two-component response regulator ARR8, putative [Ricinus communis] gb|EEF49566.1| Two-component response regulator ARR8, putative [Ricinus communis]
Singletons20550	434	36	299	ref|XP_002525347.1|	479	31	116	0.43	0.58	0.03	91	65.9	2e-15	--	nucleoside transporter, putative [Ricinus communis] gb|EEF36985.1| nucleoside transporter, putative [Ricinus communis]
Singletons20558	664	649	239	ref|XP_002278542.1|	134	1	134	0.7	0.86	0	137	197	9e-49	--	PREDICTED: hypothetical protein [Vitis vinifera]
Singletons20560	1286	651	1286	ref|XP_002268811.1|	541	100	311	0.82	0.94	0	212	369	1e-148	--	PREDICTED: hypothetical protein [Vitis vinifera] emb|CAO40952.1| unnamed protein product [Vitis vinifera]
Singletons20562	262	3	257	ref|XP_002528922.1|	483	256	340	0.83	0.96	0	85	170	5e-41	--	glucosyltransferase, putative [Ricinus communis] gb|EEF33451.1| glucosyltransferase, putative [Ricinus communis]
Singletons20563	257	257	165	ref|XP_002530328.1|	572	542	572	0.87	0.9	0	31	55.5	2e-06	--	signal recognition particle protein, putative [Ricinus communis] gb|EEF32044.1| signal recognition particle protein, putative [Ricinus communis]
Singletons20564	1258	1	954	ref|XP_002273207.1|	767	450	767	0.98	0.99	0	318	604	1e-171	--	PREDICTED: hypothetical protein [Vitis vinifera] emb|CAO66803.1| unnamed protein product [Vitis vinifera]
Singletons20565	355	3	125	ref|XP_002524874.1|	770	242	282	0.87	0.92	0	41	82.4	1e-14	--	Poly(A) polymerase alpha, putative [Ricinus communis] gb|EEF37498.1| Poly(A) polymerase alpha, putative [Ricinus communis]
Singletons20566	460	2	460	ref|XP_002269435.1|	374	218	370	0.74	0.83	0	153	231	2e-59	--	PREDICTED: hypothetical protein [Vitis vinifera]
Singletons20568	383	2	382	ref|XP_002278026.1|	291	108	234	0.81	0.9	0	127	206	6e-52	--	PREDICTED: hypothetical protein [Vitis vinifera] emb|CAO47410.1| unnamed protein product [Vitis vinifera]
Singletons20569	238	238	140	gb|ABJ16446.1|	516	449	481	0.78	0.87	0	33	56.6	1e-10	--	tyrosine decarboxylase [Aristolochia contorta]
Singletons20572	381	171	344	ref|XP_002268519.1|	246	189	246	0.77	0.87	0	58	93.6	2e-23	--	PREDICTED: hypothetical protein [Vitis vinifera]
Singletons20574	235	2	235	emb|CAA58595.1|	414	120	197	0.87	0.94	0	78	145	1e-33	--	Petunia Shaggy kinase 6 [Petunia x hybrida]
Singletons20576	345	178	2	ref|XP_002528732.1|	376	119	177	0.84	0.94	0	59	111	3e-44	--	catalytic, putative [Ricinus communis] gb|EEF33644.1| catalytic, putative [Ricinus communis]
Singletons20580	312	125	310	emb|CAO70015.1|	1100	965	1026	0.93	0.96	0	62	118	1e-38	--	unnamed protein product [Vitis vinifera]
Singletons20581	1082	2	853	ref|XP_002284132.1|	390	102	390	0.59	0.7	0.08	310	328	8e-88	--	PREDICTED: hypothetical protein [Vitis vinifera] emb|CAO42247.1| unnamed protein product [Vitis vinifera]
Singletons20583	257	255	1	gb|ACJ84262.1|	400	287	371	0.92	0.98	0	85	170	4e-41	--	unknown [Medicago truncatula]
Singletons20589	237	217	26	ref|XP_002334408.1|	124	50	113	0.35	0.5	0	64	53.9	5e-06	--	predicted protein [Populus trichocarpa] gb|EEF09190.1| predicted protein [Populus trichocarpa]
Singletons20590	328	203	3	ref|XP_002274707.1|	1725	1275	1345	0.71	0.74	0.05	71	107	2e-24	--	PREDICTED: hypothetical protein [Vitis vinifera]
Singletons20591	345	143	340	ref|XP_002318543.1|	968	1	66	0.72	0.86	0	66	97.1	6e-19	--	predicted protein [Populus trichocarpa] gb|EEE96763.1| predicted protein [Populus trichocarpa]
Singletons20594	322	311	3	ref|XP_002532934.1|	235	55	157	0.77	0.86	0	103	166	1e-39	--	conserved hypothetical protein [Ricinus communis] gb|EEF29450.1| conserved hypothetical protein [Ricinus communis]
Singletons20595	923	403	759	ref|XP_002278239.1|	198	80	197	0.72	0.84	0	119	172	7e-77	--	PREDICTED: hypothetical protein [Vitis vinifera] emb|CAO16351.1| unnamed protein product [Vitis vinifera]
Singletons20601	1064	568	479	ref|XP_002263977.1|	290	260	289	0.9	0.93	0	30	62.4	8e-08	--	PREDICTED: hypothetical protein [Vitis vinifera]
Singletons20602	1703	1	1059	ref|XP_002519358.1|	1108	82	419	0.47	0.62	0	353	306	1e-121	--	leucine-rich repeat-containing protein, putative [Ricinus communis] gb|EEF42975.1| leucine-rich repeat-containing protein, putative [Ricinus communis]
Singletons20604	440	430	47	ref|XP_002270249.1|	768	644	768	0.78	0.83	0	128	201	3e-50	--	PREDICTED: hypothetical protein [Vitis vinifera]
Singletons20606	589	167	589	emb|CAN81221.1|	707	11	157	0.68	0.78	0.04	147	197	4e-49	--	hypothetical protein [Vitis vinifera]
Singletons20608	440	5	439	ref|XP_002517383.1|	662	510	654	0.91	0.96	0	145	259	6e-68	--	transferase, transferring glycosyl groups, putative [Ricinus communis] gb|EEF44925.1| transferase, transferring glycosyl groups, putative [Ricinus communis]
Singletons20611	297	110	3	ref|NP_193381.1|	582	1	36	0.83	0.94	0	36	71.6	2e-11	--	INT4 (INOSITOL TRANSPORTER 4); carbohydrate transmembrane transporter/ myo-inositol:hydrogen symporter/ sugar:hydrogen symporter [Arabidopsis thaliana] sp|O23492.1|INT4_ARATH RecName: Full=Inositol transporter 4; AltName: Full=Myo-inositol-proton symporter INT4; AltName: Full=Protein INOSITOL TRANSPORTER 4 emb|CAB10424.1| membrane transporter like protein [Arabidopsis thaliana] emb|CAB78690.1| me…
Singletons20613	389	5	385	ref|XP_002272925.1|	398	257	381	0.73	0.84	0	127	181	3e-44	--	PREDICTED: hypothetical protein [Vitis vinifera]
Singletons20614	1085	3	500	ref|XP_002276397.1|	749	584	749	0.87	0.95	0	166	286	3e-75	--	PREDICTED: hypothetical protein [Vitis vinifera]
Singletons20620	470	470	3	ref|XP_002521744.1|	1021	478	631	0.9	0.93	0	156	276	4e-73	--	sucrose phosphate syntase, putative [Ricinus communis] gb|EEF40554.1| sucrose phosphate syntase, putative [Ricinus communis]
Singletons20621	394	393	1	ref|XP_002276932.1|	884	221	351	0.92	0.97	0	131	266	7e-70	--	PREDICTED: hypothetical protein [Vitis vinifera]
Singletons20622	835	123	476	emb|CAN67276.1|	1036	450	576	0.35	0.51	0.07	127	73.6	1e-15	--	hypothetical protein [Vitis vinifera]
Singletons20623	409	2	91	ref|XP_002514880.1|	342	313	342	0.9	0.9	0	30	61.2	3e-08	--	conserved hypothetical protein [Ricinus communis] gb|EEF47434.1| conserved hypothetical protein [Ricinus communis]
Singletons20626	225	130	23	ref|XP_001902255.1|	120	23	58	0.61	0.63	0	36	68.9	2e-10	--	U88 [Brugia malayi] gb|EDP28897.1| U88, putative [Brugia malayi]
Singletons20627	963	816	91	ref|XP_002285769.1|	246	5	246	0.64	0.78	0	242	307	1e-81	--	PREDICTED: hypothetical protein [Vitis vinifera] emb|CAO22126.1| unnamed protein product [Vitis vinifera]
Singletons20630	698	150	686	ref|XP_002277110.1|	1622	275	455	0.48	0.57	0.03	186	134	2e-34	--	PREDICTED: hypothetical protein [Vitis vinifera]
Singletons20631	360	31	360	ref|XP_002512625.1|	119	1	109	0.62	0.68	0.05	116	138	2e-31	--	conserved hypothetical protein [Ricinus communis] gb|EEF50077.1| conserved hypothetical protein [Ricinus communis]
Singletons20636	330	329	6	ref|XP_002279174.1|	345	59	166	0.84	0.91	0	108	194	2e-48	--	PREDICTED: hypothetical protein isoform 1 [Vitis vinifera]
Singletons20637	772	273	617	ref|XP_002270113.1|	228	111	225	0.62	0.76	0	115	149	2e-48	--	PREDICTED: hypothetical protein [Vitis vinifera]
Singletons20638	739	261	1	ref|NP_175257.1|	367	15	101	0.93	0.96	0	87	171	6e-41	--	phosphate translocator-related [Arabidopsis thaliana]
Singletons20639	1442	1441	365	ref|XP_002271605.1|	860	319	680	0.7	0.8	0	362	517	0.0	--	PREDICTED: hypothetical protein [Vitis vinifera]
Singletons20640	397	122	274	ref|XP_002271895.1|	443	54	104	0.7	0.82	0	51	76.3	3e-23	--	PREDICTED: hypothetical protein [Vitis vinifera]
Singletons20641	320	5	265	emb|CAO71000.1|	1161	571	656	0.43	0.58	0	87	81.3	4e-18	--	unnamed protein product [Vitis vinifera]
Singletons20642	1765	1029	1	emb|CAN78826.1|	950	112	448	0.69	0.81	0	343	478	1e-157	--	hypothetical protein [Vitis vinifera]
Singletons20646	798	2	451	ref|XP_002298549.1|	351	200	351	0.87	0.92	0.01	152	276	2e-72	--	predicted protein [Populus trichocarpa] gb|EEE83354.1| predicted protein [Populus trichocarpa]
Singletons20647	593	592	332	ref|XP_002282435.1|	1098	946	1030	0.59	0.68	0.06	93	86.7	5e-25	--	PREDICTED: hypothetical protein [Vitis vinifera]
Singletons20651	2892	1947	517	ref|XP_002266656.1|	1653	1123	1653	0.67	0.78	0.1	531	717	0.0	--	PREDICTED: hypothetical protein [Vitis vinifera]
Singletons20653	875	875	342	ref|XP_002272380.1|	321	141	318	0.73	0.85	0	178	273	2e-71	--	PREDICTED: hypothetical protein [Vitis vinifera] emb|CAO24440.1| unnamed protein product [Vitis vinifera]
Singletons20654	409	2	409	emb|CAO65794.1|	414	13	151	0.82	0.89	0.02	139	234	3e-60	--	unnamed protein product [Vitis vinifera]
Singletons20655	227	226	8	emb|CAN77665.1|	1409	338	410	0.6	0.68	0	73	86.7	8e-16	--	hypothetical protein [Vitis vinifera]
Singletons20656	322	289	5	ref|XP_002278956.1|	951	15	110	0.48	0.58	0.04	99	79.3	1e-13	--	PREDICTED: hypothetical protein [Vitis vinifera]
Singletons20657	1447	2	1435	ref|XP_002270234.1|	1114	638	1114	0.72	0.81	0.01	484	679	0.0	--	PREDICTED: hypothetical protein [Vitis vinifera]
Singletons20658	891	872	618	dbj|BAF93494.1|	172	15	99	0.75	0.88	0	85	149	9e-68	--	MOTHER of FT and TFL1-like protein [Citrus unshiu]
Singletons20659	876	876	295	ref|XP_002525636.1|	558	352	547	0.81	0.88	0.01	196	326	2e-87	--	DNA damage-binding protein, putative [Ricinus communis] gb|EEF36754.1| DNA damage-binding protein, putative [Ricinus communis]
Singletons20660	618	1	354	ref|XP_002264732.1|	756	165	283	0.84	0.91	0	119	205	4e-93	--	PREDICTED: hypothetical protein [Vitis vinifera] emb|CAO67837.1| unnamed protein product [Vitis vinifera]
Singletons20661	769	746	108	ref|XP_002524742.1|	343	131	343	0.8	0.92	0	213	363	7e-99	--	5-methyltetrahydrofolate:homocysteine methyltransferase, putative [Ricinus communis] gb|EEF37585.1| 5-methyltetrahydrofolate:homocysteine methyltransferase, putative [Ricinus communis]
Singletons20662	619	617	453	ref|XP_002510866.1|	213	159	213	0.59	0.68	0.03	57	58.9	3e-07	--	mads box protein, putative [Ricinus communis] gb|EEF51468.1| mads box protein, putative [Ricinus communis]
Singletons20665	331	2	331	ref|XP_002285697.1|	615	75	186	0.5	0.6	0.08	120	103	4e-21	--	PREDICTED: hypothetical protein isoform 2 [Vitis vinifera]
Singletons20666	1141	1140	1	ref|XP_002332001.1|	811	425	804	0.95	0.98	0	380	724	0.0	--	predicted protein [Populus trichocarpa] gb|EEF11900.1| predicted protein [Populus trichocarpa]
Singletons20668	394	130	393	ref|XP_002269132.1|	351	1	85	0.54	0.71	0	88	94.0	5e-18	--	PREDICTED: hypothetical protein [Vitis vinifera] emb|CAO69370.1| unnamed protein product [Vitis vinifera]
Singletons20669	284	160	282	ref|XP_002268578.1|	462	217	257	0.87	0.87	0	41	72.4	7e-26	--	PREDICTED: hypothetical protein [Vitis vinifera]
Singletons20670	573	571	197	ref|XP_002315012.1|	244	119	243	0.89	0.95	0	125	228	2e-58	--	predicted protein [Populus trichocarpa] gb|EEF01183.1| predicted protein [Populus trichocarpa]
Singletons20672	586	2	508	ref|XP_002270708.1|	566	398	566	0.87	0.91	0	169	312	1e-83	--	PREDICTED: hypothetical protein [Vitis vinifera]
Singletons20673	953	350	952	emb|CAN60458.1|	231	1	193	0.8	0.83	0	201	321	6e-86	--	hypothetical protein [Vitis vinifera]
Singletons20674	252	180	1	emb|CAO61963.1|	509	427	486	0.98	1	0	60	118	5e-35	--	unnamed protein product [Vitis vinifera]
Singletons20676	745	2	601	emb|CAO39369.1|	440	210	440	0.44	0.54	0.14	235	162	4e-38	--	unnamed protein product [Vitis vinifera]
Singletons20678	1376	1373	57	ref|XP_002276987.1|	630	193	630	0.82	0.92	0	439	742	0.0	--	PREDICTED: hypothetical protein [Vitis vinifera]
Singletons20679	1159	1158	1	gb|ABG35768.1|	542	59	453	0.8	0.88	0.02	395	660	0.0	--	NOX3 [Striga asiatica]
Singletons20680	601	418	2	ref|XP_002282608.1|	408	1	129	0.44	0.55	0.02	142	100	9e-20	--	PREDICTED: hypothetical protein [Vitis vinifera] emb|CAO21577.1| unnamed protein product [Vitis vinifera]
Singletons20681	793	153	674	ref|XP_002285854.1|	200	32	197	0.59	0.71	0.02	179	177	9e-47	--	PREDICTED: hypothetical protein [Vitis vinifera] emb|CAO61865.1| unnamed protein product [Vitis vinifera]
Singletons20682	251	116	3	ref|XP_002282674.1|	97	36	73	0.6	0.76	0	38	53.5	7e-06	--	PREDICTED: hypothetical protein [Vitis vinifera] emb|CAN78406.1| hypothetical protein [Vitis vinifera]
Singletons20684	1255	198	1175	ref|XP_002266425.1|	570	1	321	0.71	0.82	0	327	436	1e-131	--	PREDICTED: hypothetical protein [Vitis vinifera] emb|CAN71240.1| hypothetical protein [Vitis vinifera] emb|CAO45387.1| unnamed protein product [Vitis vinifera]
Singletons20685	329	327	1	ref|XP_002274429.1|	479	273	381	0.88	0.93	0	109	206	8e-52	--	PREDICTED: hypothetical protein [Vitis vinifera]
Singletons20686	920	157	777	ref|XP_002310307.1|	421	215	421	0.75	0.85	0	207	331	1e-103	--	predicted protein [Populus trichocarpa] gb|EEE90757.1| predicted protein [Populus trichocarpa]
Singletons20687	623	2	487	ref|XP_002277529.1|	943	782	943	0.89	0.94	0	162	304	4e-81	--	PREDICTED: hypothetical protein [Vitis vinifera] emb|CAO65894.1| unnamed protein product [Vitis vinifera]
Singletons20688	2013	462	1901	gb|AAF73006.1|AF262997_1	641	162	640	0.78	0.89	0.02	490	778	0.0	--	NADP-dependent malic protein [Ricinus communis]
Singletons20689	281	3	281	ref|XP_002277025.1|	864	510	602	0.92	0.94	0	93	175	2e-42	--	PREDICTED: hypothetical protein [Vitis vinifera]
Singletons20690	1542	1542	1	ref|XP_002281635.1|	653	102	602	0.75	0.84	0	514	744	0.0	--	PREDICTED: hypothetical protein [Vitis vinifera] emb|CAO65595.1| unnamed protein product [Vitis vinifera]
Singletons20691	241	240	1	ref|XP_002325019.1|	765	9	88	0.87	0.92	0	80	149	9e-35	--	predicted protein [Populus trichocarpa] gb|EEF03584.1| predicted protein [Populus trichocarpa]
Singletons20693	752	2	571	ref|XP_002278464.1|	743	541	742	0.85	0.88	0.05	202	338	4e-91	--	PREDICTED: similar to ATCNGC5 (CYCLIC NUCLEOTIDE GATED CHANNEL 5); calmodulin binding / cyclic nucleotide binding / potassium channel [Vitis vinifera]
Singletons20694	1212	85	813	ref|XP_002274029.1|	280	1	244	0.71	0.8	0	244	334	1e-105	--	PREDICTED: hypothetical protein [Vitis vinifera] emb|CAO69733.1| unnamed protein product [Vitis vinifera]
Singletons20695	337	2	166	ref|XP_002528555.1|	697	643	697	0.9	1	0	55	105	1e-21	--	conserved hypothetical protein [Ricinus communis] gb|EEF33810.1| conserved hypothetical protein [Ricinus communis]
Singletons20696	750	406	116	ref|XP_002264614.1|	1006	1	103	0.51	0.59	0.05	103	92.0	1e-33	--	PREDICTED: hypothetical protein [Vitis vinifera]
Singletons20697	762	2	367	ref|XP_002267170.1|	559	438	559	0.95	0.98	0	122	234	9e-60	--	PREDICTED: hypothetical protein [Vitis vinifera]
Singletons20698	323	319	2	ref|XP_002276596.1|	635	426	531	0.73	0.85	0	106	164	3e-39	--	PREDICTED: hypothetical protein [Vitis vinifera]
Singletons20699	939	320	649	ref|XP_002518130.1|	202	50	166	0.47	0.61	0.11	124	98.2	1e-18	--	conserved hypothetical protein [Ricinus communis] gb|EEF44263.1| conserved hypothetical protein [Ricinus communis]
Singletons20700	261	2	259	gb|ACU56981.1|	535	284	369	0.94	0.97	0	86	168	2e-40	--	importin alpha [Citrus sinensis]
Singletons20701	862	28	708	emb|CAO68407.1|	226	1	226	0.66	0.8	0	227	316	2e-84	--	unnamed protein product [Vitis vinifera]
Singletons20702	672	672	466	ref|XP_002451161.1|	139	60	128	0.94	0.98	0	69	135	2e-33	--	hypothetical protein SORBIDRAFT_05g025140 [Sorghum bicolor] gb|EES10149.1| hypothetical protein SORBIDRAFT_05g025140 [Sorghum bicolor]
Singletons20704	456	343	56	ref|XP_002282631.1|	107	1	98	0.42	0.59	0.04	101	73.6	6e-12	--	PREDICTED: similar to CLE27 (CLAVATA3/ESR-RELATED 27); receptor binding [Vitis vinifera]
Singletons20705	2205	3	2003	ref|XP_002273837.1|	757	93	757	0.84	0.91	0	669	1134	0.0	--	PREDICTED: hypothetical protein [Vitis vinifera]
Singletons20708	280	3	278	ref|XP_002515187.1|	1269	806	897	0.83	0.96	0	92	150	3e-35	--	multidrug resistance protein 1, 2, putative [Ricinus communis] gb|EEF47171.1| multidrug resistance protein 1, 2, putative [Ricinus communis]
Singletons20709	270	255	40	ref|XP_002303775.1|	297	78	149	0.69	0.75	0	72	97.1	6e-19	--	predicted protein [Populus trichocarpa] gb|EEE78754.1| predicted protein [Populus trichocarpa]
Singletons20712	241	116	3	ref|XP_002301997.1|	523	337	374	0.78	0.92	0	38	68.2	8e-16	--	predicted protein [Populus trichocarpa] gb|EEE81270.1| predicted protein [Populus trichocarpa]
Singletons20713	808	808	308	ref|XP_002516613.1|	293	13	187	0.74	0.81	0.06	178	262	3e-68	--	Protein psi1, putative [Ricinus communis] gb|EEF45954.1| Protein psi1, putative [Ricinus communis]
Singletons20714	429	297	1	ref|XP_002269339.1|	197	24	107	0.51	0.67	0.01	101	87.4	4e-16	--	PREDICTED: hypothetical protein [Vitis vinifera]
Singletons20715	426	395	186	ref|XP_002264251.1|	918	5	75	0.53	0.75	0.04	73	66.6	8e-10	--	PREDICTED: hypothetical protein [Vitis vinifera]
Singletons20716	450	450	1	ref|XP_002276245.1|	2268	885	1034	0.91	0.94	0	150	273	4e-72	--	PREDICTED: hypothetical protein [Vitis vinifera]
Singletons20717	435	394	41	gb|ACJ85875.1|	204	11	144	0.33	0.47	0.15	140	53.1	9e-06	--	unknown [Medicago truncatula]
Singletons20718	677	676	320	ref|XP_002301248.1|	425	274	392	0.78	0.89	0	119	204	2e-53	--	predicted protein [Populus trichocarpa] gb|EEE80521.1| predicted protein [Populus trichocarpa]
Singletons20721	436	436	2	ref|XP_002280390.1|	409	173	315	0.8	0.89	0	145	241	2e-62	--	PREDICTED: hypothetical protein [Vitis vinifera]
Singletons20722	305	163	2	ref|XP_002270418.1|	693	1	57	0.84	0.85	0.05	57	103	6e-21	--	PREDICTED: hypothetical protein isoform 1 [Vitis vinifera]
Singletons20725	345	2	175	gb|ABB89042.1|	499	439	499	0.88	0.93	0.04	61	107	3e-22	--	glutathione reductase [Vigna unguiculata]
Singletons20728	5052	2179	497	emb|CAO61042.1|	1256	720	1256	0.75	0.82	0	565	781	0.0	--	unnamed protein product [Vitis vinifera]
Singletons20730	812	2	358	ref|XP_002265922.1|	261	143	261	0.9	0.95	0	119	222	3e-56	--	PREDICTED: hypothetical protein isoform 1 [Vitis vinifera] ref|XP_002265958.1| PREDICTED: hypothetical protein isoform 2 [Vitis vinifera]
Singletons20732	1388	1232	144	ref|XP_002262741.1|	379	15	379	0.58	0.75	0	366	427	1e-117	--	PREDICTED: hypothetical protein [Vitis vinifera] emb|CAO66960.1| unnamed protein product [Vitis vinifera]
Singletons20733	492	15	443	ref|XP_002262829.1|	691	104	246	0.65	0.81	0	143	193	6e-48	--	PREDICTED: hypothetical protein, partial [Vitis vinifera]
Singletons20735	785	183	1	emb|CAO67939.1|	514	1	56	0.65	0.71	0.04	64	70.9	1e-10	--	unnamed protein product [Vitis vinifera]
Singletons20736	528	212	523	ref|XP_002534070.1|	533	43	145	0.74	0.88	0	104	160	4e-46	--	pentatricopeptide repeat-containing protein, putative [Ricinus communis] gb|EEF28314.1| pentatricopeptide repeat-containing protein, putative [Ricinus communis]
Singletons20737	1114	12	770	gb|ACT33043.1|	362	1	253	0.96	0.97	0	253	490	0.0	--	RAV transcription factor [Camellia sinensis]
Singletons20739	325	321	1	emb|CAN66378.1|	1662	969	1097	0.38	0.48	0.17	129	78.2	3e-13	--	hypothetical protein [Vitis vinifera]
Singletons20743	281	2	274	ref|XP_002285337.1|	778	110	200	0.64	0.82	0	91	117	4e-25	--	PREDICTED: hypothetical protein [Vitis vinifera]
Singletons20745	574	17	340	ref|XP_002284389.1|	255	148	255	0.66	0.75	0	108	144	5e-33	--	PREDICTED: hypothetical protein [Vitis vinifera]
Singletons20746	234	233	3	ref|XP_002280505.1|	774	606	683	0.65	0.71	0.01	78	92.0	2e-17	--	PREDICTED: hypothetical protein [Vitis vinifera]
Singletons20748	656	57	533	ref|XP_002276608.1|	563	393	561	0.53	0.64	0.07	171	152	2e-35	--	PREDICTED: hypothetical protein [Vitis vinifera] emb|CAO71699.1| unnamed protein product [Vitis vinifera]
Singletons20749	371	370	56	ref|XP_002273836.1|	783	220	324	0.85	0.91	0	105	171	3e-44	--	PREDICTED: hypothetical protein [Vitis vinifera]
Singletons20751	222	2	220	ref|XP_002281670.1|	535	286	358	0.95	0.97	0	73	146	6e-34	--	PREDICTED: hypothetical protein [Vitis vinifera] emb|CAO17409.1| unnamed protein product [Vitis vinifera]
Singletons20754	1890	1889	318	ref|XP_002269854.1|	1176	653	1176	0.84	0.91	0	524	861	0.0	--	PREDICTED: hypothetical protein [Vitis vinifera] emb|CAO42737.1| unnamed protein product [Vitis vinifera]
Singletons20755	1141	253	1044	ref|XP_002281422.1|	538	8	271	0.85	0.9	0	264	461	1e-136	--	PREDICTED: hypothetical protein [Vitis vinifera] emb|CAO61156.1| unnamed protein product [Vitis vinifera]
Singletons20756	813	65	811	ref|XP_002281633.1|	285	4	257	0.7	0.79	0.02	255	339	2e-91	--	PREDICTED: similar to anthranilate synthase beta subunit [Vitis vinifera]
Singletons20760	391	3	122	ref|XP_002303393.1|	448	408	447	0.9	0.97	0	40	82.4	1e-14	--	predicted protein [Populus trichocarpa] gb|EEE78372.1| predicted protein [Populus trichocarpa]
Singletons20762	1288	56	1102	ref|XP_002264651.1|	359	1	359	0.78	0.85	0.03	360	580	1e-164	--	PREDICTED: hypothetical protein [Vitis vinifera]
Singletons20763	1256	1255	185	ref|XP_002277646.1|	640	301	639	0.57	0.68	0	359	367	2e-99	--	PREDICTED: hypothetical protein [Vitis vinifera]
Singletons20767	319	318	1	ref|XP_002279127.1|	689	483	588	0.94	0.98	0	106	202	9e-51	--	PREDICTED: hypothetical protein, partial [Vitis vinifera]
Singletons20770	441	420	280	ref|XP_002300608.1|	470	424	470	0.78	0.87	0	47	81.3	3e-14	--	predicted protein [Populus trichocarpa] gb|EEE79881.1| predicted protein [Populus trichocarpa]
Singletons20771	1113	1111	470	ref|XP_002300062.1|	384	168	381	0.69	0.85	0	214	345	6e-93	--	predicted protein [Populus trichocarpa] gb|EEE84867.1| predicted protein [Populus trichocarpa]
Singletons20773	2860	1181	2518	emb|CAN67684.1|	1134	681	1133	0.77	0.85	0.01	455	675	0.0	--	hypothetical protein [Vitis vinifera]
Singletons20774	553	14	553	ref|XP_002512391.1|	331	125	304	0.46	0.66	0	180	165	2e-39	--	serine-threonine protein kinase, plant-type, putative [Ricinus communis] gb|EEF49843.1| serine-threonine protein kinase, plant-type, putative [Ricinus communis]
Singletons20775	537	388	131	ref|XP_002264402.1|	309	207	292	0.7	0.83	0	86	120	2e-37	--	PREDICTED: hypothetical protein [Vitis vinifera] emb|CAO42816.1| unnamed protein product [Vitis vinifera]
Singletons20776	1117	1	783	ref|XP_002511604.1|	324	60	324	0.68	0.75	0.01	265	347	1e-93	--	Protein-tyrosine phosphatase mitochondrial 1, mitochondrial precursor, putative [Ricinus communis] gb|EEF50273.1| Protein-tyrosine phosphatase mitochondrial 1, mitochondrial precursor, putative [Ricinus communis]
Singletons20777	877	364	876	ref|XP_002313209.1|	384	116	286	0.67	0.83	0	171	248	1e-101	--	predicted protein [Populus trichocarpa] gb|ABK92440.1| unknown [Populus trichocarpa] gb|EEE87164.1| predicted protein [Populus trichocarpa]
Singletons20778	848	2	283	dbj|BAB40974.1|	235	63	156	0.97	1	0	94	194	3e-87	--	isopentenyl diphosphate isomerase 2 [Nicotiana tabacum]
Singletons20780	677	4	333	ref|XP_002279322.1|	479	247	356	0.62	0.79	0	110	144	4e-52	--	PREDICTED: hypothetical protein [Vitis vinifera] emb|CAO67459.1| unnamed protein product [Vitis vinifera]
Singletons20781	244	3	104	ref|XP_002303656.1|	457	424	457	0.7	0.94	0	34	60.5	6e-08	--	predicted protein [Populus trichocarpa] gb|EEE78635.1| predicted protein [Populus trichocarpa]
Singletons20783	434	148	414	prf||1407140A	667	426	514	0.82	0.92	0	89	158	3e-52	--	acetolactate synthase SuRA
Singletons20784	1480	1	1269	emb|CAO63989.1|	658	232	646	0.65	0.78	0	426	503	1e-140	--	unnamed protein product [Vitis vinifera]
Singletons20786	1459	741	1451	ref|XP_002279964.1|	1000	655	917	0.45	0.6	0.1	266	194	8e-87	--	PREDICTED: hypothetical protein [Vitis vinifera]
Singletons20787	382	291	4	emb|CAO46416.1|	167	4	105	0.5	0.56	0.11	109	93.6	6e-18	--	unnamed protein product [Vitis vinifera]
Singletons20788	1586	1583	807	ref|XP_002280664.1|	1272	223	532	0.46	0.56	0.16	312	248	1e-155	--	PREDICTED: similar to ATP-dependent helicase [Vitis vinifera]
Singletons20789	844	838	2	ref|XP_002270892.1|	992	30	308	0.64	0.78	0	279	401	1e-110	--	PREDICTED: hypothetical protein [Vitis vinifera]
Singletons20792	472	117	1	ref|XP_002263974.1|	721	3	41	0.89	0.92	0	39	78.6	2e-13	--	PREDICTED: similar to boron transporter [Vitis vinifera]
Singletons20794	435	433	2	ref|XP_002529027.1|	768	322	465	0.65	0.83	0	144	207	4e-52	--	glycerophosphoryl diester phosphodiesterase, putative [Ricinus communis] gb|EEF33338.1| glycerophosphoryl diester phosphodiesterase, putative [Ricinus communis]
Singletons20795	2730	2283	277	ref|XP_002270072.1|	751	46	712	0.67	0.79	0.01	679	896	0.0	--	PREDICTED: hypothetical protein [Vitis vinifera]
Singletons20796	234	117	1	emb|CAO44160.1|	1435	826	864	0.87	1	0	39	76.3	2e-15	--	unnamed protein product [Vitis vinifera]
Singletons20797	831	105	815	emb|CAO43836.1|	332	88	327	0.66	0.77	0.02	242	338	4e-91	--	unnamed protein product [Vitis vinifera]
Singletons20798	368	253	158	ref|XP_002265217.1|	578	471	502	0.71	0.84	0	32	52.0	1e-13	--	PREDICTED: hypothetical protein [Vitis vinifera] emb|CAO45545.1| unnamed protein product [Vitis vinifera]
Singletons20803	1257	2	1066	ref|XP_002264320.1|	545	190	545	0.84	0.88	0	356	598	1e-169	--	PREDICTED: hypothetical protein [Vitis vinifera]
Singletons20804	925	162	479	ref|XP_002527359.1|	106	1	106	0.91	0.93	0	106	194	8e-48	--	transcription initiation factor iia (tfiia), gamma chain, putative [Ricinus communis] gb|EEF35031.1| transcription initiation factor iia (tfiia), gamma chain, putative [Ricinus communis]
Singletons20808	248	122	3	ref|XP_002517918.1|	536	227	262	0.55	0.62	0	40	41.2	1e-07	--	structural constituent of cell wall, putative [Ricinus communis] gb|EEF44436.1| structural constituent of cell wall, putative [Ricinus communis]
Singletons20809	459	457	2	ref|XP_002532562.1|	432	95	246	0.75	0.84	0	152	226	6e-58	--	conserved hypothetical protein [Ricinus communis] gb|EEF29823.1| conserved hypothetical protein [Ricinus communis]
Singletons20810	341	330	1	ref|XP_002526431.1|	215	1	110	0.97	0.99	0	110	218	2e-55	--	protein with unknown function [Ricinus communis] gb|EEF35926.1| protein with unknown function [Ricinus communis]
Singletons20811	805	805	272	ref|XP_002334671.1|	713	489	665	0.73	0.87	0	179	267	9e-77	--	predicted protein [Populus trichocarpa] gb|EEF11195.1| predicted protein [Populus trichocarpa]
Singletons20817	1344	327	830	ref|XP_002321063.1|	382	78	245	0.79	0.89	0	168	286	1e-147	--	predicted protein [Populus trichocarpa] gb|EEE99378.1| predicted protein [Populus trichocarpa]
Singletons20821	351	2	349	ref|XP_002275352.1|	569	99	214	0.83	0.9	0	116	219	1e-55	--	PREDICTED: hypothetical protein [Vitis vinifera] emb|CAO64645.1| unnamed protein product [Vitis vinifera]
Singletons20824	699	97	699	gb|AAZ30377.1|	290	6	206	0.9	0.95	0	201	365	1e-102	--	PHB2 [Nicotiana benthamiana]
Singletons20825	487	487	2	ref|XP_002281005.1|	1184	1013	1171	0.77	0.85	0	163	240	3e-62	--	PREDICTED: hypothetical protein [Vitis vinifera]
Singletons20826	718	717	10	dbj|BAB08213.2|	2876	1993	2229	0.48	0.69	0	237	235	3e-60	--	unnamed protein product [Oryza sativa Japonica Group]
Singletons20827	365	1	363	emb|CAN64220.1|	1937	1549	1660	0.38	0.54	0	121	83.6	6e-15	--	hypothetical protein [Vitis vinifera]
Singletons20830	1048	1010	438	ref|XP_002274360.1|	378	59	262	0.46	0.57	0.06	205	157	2e-36	--	PREDICTED: hypothetical protein [Vitis vinifera] emb|CAN66012.1| hypothetical protein [Vitis vinifera]
Singletons20833	1054	1049	648	ref|XP_002269880.1|	518	224	357	0.82	0.88	0	134	231	1e-108	--	PREDICTED: hypothetical protein [Vitis vinifera]
Singletons20835	546	479	3	emb|CAN61863.1|	479	22	179	0.78	0.89	0	159	249	3e-65	--	hypothetical protein [Vitis vinifera]
Singletons20836	227	215	3	ref|XP_002276624.1|	1007	2	72	0.6	0.83	0	71	92.0	2e-17	--	PREDICTED: hypothetical protein [Vitis vinifera]
Singletons20839	328	327	1	ref|XP_002304523.1|	357	177	302	0.56	0.66	0.16	130	122	2e-26	--	predicted protein [Populus trichocarpa] gb|EEE79502.1| predicted protein [Populus trichocarpa]
Singletons20840	271	167	271	emb|CAO70303.1|	537	72	106	0.6	0.77	0	35	51.6	3e-06	--	unnamed protein product [Vitis vinifera]
Singletons20841	348	286	20	ref|XP_002521827.1|	284	1	91	0.56	0.62	0.05	94	87.0	6e-16	--	DNA binding protein, putative [Ricinus communis] gb|EEF40637.1| DNA binding protein, putative [Ricinus communis]
Singletons20842	385	2	385	ref|XP_002283676.1|	399	9	132	0.67	0.79	0	128	167	3e-40	--	PREDICTED: hypothetical protein [Vitis vinifera] emb|CAN83251.1| hypothetical protein [Vitis vinifera] emb|CAO44005.1| unnamed protein product [Vitis vinifera]
Singletons20845	744	2	625	ref|XP_002270764.1|	802	595	802	0.96	0.98	0	208	398	1e-109	--	PREDICTED: hypothetical protein [Vitis vinifera] emb|CAO40323.1| unnamed protein product [Vitis vinifera]
Singletons20847	591	453	118	ref|XP_002282947.1|	444	10	124	0.51	0.65	0.03	116	97.4	5e-27	--	PREDICTED: hypothetical protein [Vitis vinifera]
Singletons20849	2119	2117	1317	emb|CAO50114.1|	1011	455	723	0.8	0.88	0	269	432	0.0	--	unnamed protein product [Vitis vinifera]
Singletons20852	2121	1217	348	ref|XP_002282306.1|	547	255	546	0.65	0.79	0	292	391	1e-178	--	PREDICTED: hypothetical protein [Vitis vinifera]
Singletons20853	287	287	6	ref|XP_002317265.1|	1334	1241	1334	0.67	0.81	0	94	120	6e-26	--	predicted protein [Populus trichocarpa] gb|EEE97877.1| predicted protein [Populus trichocarpa]
Singletons20854	379	4	234	ref|XP_002265689.1|	440	299	375	0.76	0.85	0	77	130	7e-32	--	PREDICTED: hypothetical protein [Vitis vinifera]
Singletons20855	435	2	433	ref|YP_087019.1|	176	33	176	0.91	0.95	0	144	262	1e-68	--	NADH dehydrogenase subunit 6 [Panax ginseng] sp|Q68RV3.1|NU6C_PANGI RecName: Full=NAD(P)H-quinone oxidoreductase subunit 6, chloroplastic; AltName: Full=NAD(P)H dehydrogenase subunit 6; AltName: Full=NADH-plastoquinone oxidoreductase subunit 6 gb|AAT98563.1| NADH dehydrogenasesubunit 6 [Panax ginseng]
Singletons20856	1150	3	689	ref|XP_002329409.1|	599	93	321	0.75	0.88	0	229	373	1e-165	--	predicted protein [Populus trichocarpa] gb|EEF07590.1| predicted protein [Populus trichocarpa]
Singletons20857	1061	516	1	ref|XP_002284037.1|	319	1	166	0.66	0.76	0	172	213	4e-53	--	PREDICTED: hypothetical protein [Vitis vinifera] emb|CAO21684.1| unnamed protein product [Vitis vinifera]
Singletons20859	869	3	554	ref|XP_002330514.1|	489	44	212	0.74	0.78	0	184	267	1e-120	--	predicted protein [Populus trichocarpa] gb|EEF09579.1| predicted protein [Populus trichocarpa]
Singletons20861	507	506	48	ref|XP_002275811.1|	810	675	810	0.58	0.69	0	153	162	1e-38	--	PREDICTED: hypothetical protein [Vitis vinifera]
Singletons20862	1497	3	1493	emb|CAO66952.1|	1178	236	717	0.59	0.71	0.03	515	575	1e-162	--	unnamed protein product [Vitis vinifera]
Singletons20864	246	129	10	ref|XP_002284930.1|	455	14	53	0.77	0.9	0	40	61.6	3e-08	--	PREDICTED: hypothetical protein isoform 1 [Vitis vinifera] emb|CAO64549.1| unnamed protein product [Vitis vinifera]
Singletons20865	1720	1719	703	ref|XP_002272867.1|	627	136	469	0.78	0.87	0	342	521	0.0	--	PREDICTED: hypothetical protein [Vitis vinifera] emb|CAN59816.1| hypothetical protein [Vitis vinifera]
Singletons20866	762	2	760	gb|ABI34306.1|	1691	170	421	0.64	0.75	0.01	257	308	3e-82	--	Polyprotein, putative [Solanum demissum]
Singletons20867	435	8	373	ref|XP_002513884.1|	506	385	506	0.81	0.92	0	122	221	1e-56	--	conserved hypothetical protein [Ricinus communis] gb|EEF48467.1| conserved hypothetical protein [Ricinus communis]
Singletons20871	941	163	939	ref|XP_002270563.1|	357	1	256	0.69	0.8	0	259	380	1e-103	--	PREDICTED: hypothetical protein [Vitis vinifera] emb|CAO22866.1| unnamed protein product [Vitis vinifera]
Singletons20872	361	175	2	ref|XP_002328785.1|	254	37	99	0.52	0.65	0.07	63	62.8	1e-08	--	predicted protein [Populus trichocarpa] gb|EEE77434.1| predicted protein [Populus trichocarpa]
Singletons20873	478	396	10	gb|AAK50002.1|	1003	489	612	0.31	0.58	0	129	69.3	1e-10	--	ORF73 [Human herpesvirus 8]
Singletons20874	604	599	105	ref|XP_002324686.1|	900	12	179	0.58	0.75	0.01	168	206	5e-55	--	predicted protein [Populus trichocarpa] gb|EEF03251.1| predicted protein [Populus trichocarpa]
Singletons20875	285	1	285	ref|XP_002322252.1|	2157	1980	2074	0.67	0.89	0	95	147	4e-34	--	predicted protein [Populus trichocarpa] gb|EEF06379.1| predicted protein [Populus trichocarpa]
Singletons20879	546	2	286	ref|XP_002513752.1|	326	231	325	0.88	0.95	0	95	179	9e-44	--	protein with unknown function [Ricinus communis] gb|EEF48335.1| protein with unknown function [Ricinus communis]
Singletons20881	933	932	162	ref|XP_002267626.1|	1912	420	672	0.72	0.84	0	257	375	1e-115	--	PREDICTED: hypothetical protein [Vitis vinifera]
Singletons20888	421	2	421	ref|XP_002283933.1|	475	42	181	0.81	0.89	0	140	241	2e-62	--	PREDICTED: hypothetical protein [Vitis vinifera] emb|CAO61642.1| unnamed protein product [Vitis vinifera]
Singletons20891	498	31	351	ref|XP_002276884.1|	808	700	808	0.38	0.6	0.03	111	76.3	1e-12	--	PREDICTED: hypothetical protein [Vitis vinifera]
Singletons20894	591	2	589	emb|CAN78824.1|	893	477	670	0.81	0.87	0	197	318	2e-85	--	hypothetical protein [Vitis vinifera]
Singletons20901	297	268	5	emb|CAO68211.1|	688	1	84	0.56	0.62	0.01	89	84.3	4e-15	--	unnamed protein product [Vitis vinifera]
Singletons20903	1204	155	1204	ref|XP_002527785.1|	411	10	358	0.5	0.66	0.02	358	324	1e-86	--	Serine/threonine-protein kinase PBS1, putative [Ricinus communis] gb|EEF34595.1| Serine/threonine-protein kinase PBS1, putative [Ricinus communis]
Singletons20907	205	203	120	ref|XP_002278524.1|	805	244	271	0.85	0.89	0	28	48.5	1e-11	--	PREDICTED: hypothetical protein [Vitis vinifera] ref|XP_002264779.1| PREDICTED: hypothetical protein [Vitis vinifera]
Singletons20908	1104	915	1	ref|XP_002277920.1|	363	1	296	0.68	0.79	0	306	404	1e-111	--	PREDICTED: hypothetical protein [Vitis vinifera] emb|CAO71136.1| unnamed protein product [Vitis vinifera]
Singletons20909	1668	167	1666	ref|XP_002511773.1|	1114	193	682	0.73	0.83	0.01	506	752	0.0	--	phospholipase d beta, putative [Ricinus communis] gb|EEF50442.1| phospholipase d beta, putative [Ricinus communis]
Singletons20910	815	813	334	ref|XP_002277504.1|	1260	1101	1260	0.81	0.91	0	160	268	4e-70	--	PREDICTED: hypothetical protein [Vitis vinifera]
Singletons20913	1507	336	1127	ref|XP_002510487.1|	1947	21	235	0.37	0.5	0.01	268	114	2e-23	--	lysine-specific histone demethylase, putative [Ricinus communis] gb|EEF52674.1| lysine-specific histone demethylase, putative [Ricinus communis]
Singletons20914	483	189	4	ref|XP_002284480.1|	488	1	62	0.74	0.85	0	62	103	8e-21	--	PREDICTED: hypothetical protein [Vitis vinifera]
Singletons20915	642	4	513	emb|CAO23454.1|	1799	556	725	0.69	0.85	0	170	251	4e-65	--	unnamed protein product [Vitis vinifera]
Singletons20916	270	2	268	ref|XP_002266694.1|	463	253	341	0.95	0.97	0	89	171	2e-41	--	PREDICTED: hypothetical protein isoform 3 [Vitis vinifera]
Singletons20919	1157	3	992	ref|XP_002274195.1|	640	311	640	0.68	0.79	0	331	419	1e-115	--	PREDICTED: hypothetical protein [Vitis vinifera] emb|CAO42979.1| unnamed protein product [Vitis vinifera]
Singletons20921	225	224	78	ref|XP_002511077.1|	265	216	265	0.84	0.86	0.02	50	85.9	1e-15	--	conserved hypothetical protein [Ricinus communis] gb|EEF51679.1| conserved hypothetical protein [Ricinus communis]
Singletons20922	1376	146	1366	ref|XP_002272243.1|	467	11	413	0.62	0.75	0	409	526	1e-147	--	PREDICTED: hypothetical protein [Vitis vinifera]
Singletons20926	408	408	1	ref|XP_002519031.1|	905	673	802	0.76	0.83	0	136	197	2e-49	--	conserved hypothetical protein [Ricinus communis] gb|EEF43242.1| conserved hypothetical protein [Ricinus communis]
Singletons20927	1582	27	515	emb|CAO63485.1|	384	4	169	0.69	0.78	0.01	166	230	1e-114	--	unnamed protein product [Vitis vinifera]
Singletons20929	1084	860	264	ref|XP_002283841.1|	195	1	195	0.74	0.81	0	199	297	1e-78	--	PREDICTED: hypothetical protein [Vitis vinifera] emb|CAO69225.1| unnamed protein product [Vitis vinifera]
Singletons20930	1008	764	3	ref|XP_002269288.1|	1732	4	257	0.48	0.68	0	254	242	5e-62	--	PREDICTED: hypothetical protein [Vitis vinifera]
Singletons20931	596	595	260	ref|XP_002529206.1|	166	55	166	0.85	0.94	0	112	210	8e-53	--	Regulator of ribonuclease activity A, putative [Ricinus communis] gb|EEF33162.1| Regulator of ribonuclease activity A, putative [Ricinus communis]
Singletons20933	383	170	268	ref|XP_001790893.1|	167	111	144	0.67	0.76	0.02	34	54.7	1e-10	--	hypothetical protein SNOG_00200 [Phaeosphaeria nodorum SN15] gb|EAT91695.1| hypothetical protein SNOG_00200 [Phaeosphaeria nodorum SN15]
Singletons20936	683	381	10	emb|CAN65338.1|	168	44	168	0.72	0.87	0	125	192	1e-53	--	hypothetical protein [Vitis vinifera]
Singletons20937	1147	404	994	ref|XP_002279342.1|	323	144	323	0.44	0.59	0.03	204	148	4e-69	--	PREDICTED: hypothetical protein [Vitis vinifera] emb|CAN76779.1| hypothetical protein [Vitis vinifera] emb|CAO71971.1| unnamed protein product [Vitis vinifera]
Singletons20938	463	1	462	ref|XP_002304988.1|	426	242	394	0.76	0.89	0	154	241	2e-62	--	equilibrative nucleoside transporter [Populus trichocarpa] gb|EEE85499.1| equilibrative nucleoside transporter [Populus trichocarpa]
Singletons20939	257	99	257	ref|XP_002268038.1|	607	459	510	0.86	0.94	0	53	96.7	7e-19	--	PREDICTED: hypothetical protein [Vitis vinifera]
Singletons20940	668	2	571	ref|XP_002283815.1|	201	4	190	0.63	0.75	0.02	195	228	5e-58	--	PREDICTED: hypothetical protein [Vitis vinifera]
Singletons20941	524	522	1	ref|XP_002279975.1|	586	51	233	0.81	0.87	0.04	183	298	2e-79	--	PREDICTED: hypothetical protein [Vitis vinifera] emb|CAO71269.1| unnamed protein product [Vitis vinifera]
Singletons20942	1258	1143	400	emb|CAO62956.1|	1433	285	533	0.83	0.93	0	249	426	1e-132	--	unnamed protein product [Vitis vinifera]
Singletons20946	238	116	3	ref|XP_002280438.1|	496	35	72	0.94	0.97	0	38	80.5	6e-16	--	PREDICTED: hypothetical protein [Vitis vinifera] emb|CAO61025.1| unnamed protein product [Vitis vinifera]
Singletons20948	1831	54	851	ref|XP_002272905.1|	532	8	279	0.76	0.83	0.03	276	405	0.0	--	PREDICTED: hypothetical protein [Vitis vinifera] emb|CAO22534.1| unnamed protein product [Vitis vinifera]
Singletons20950	1585	1584	1	ref|XP_002268078.1|	1354	216	743	0.87	0.93	0	528	951	0.0	--	PREDICTED: hypothetical protein [Vitis vinifera]
Singletons20951	493	488	138	gb|ABA54988.1|	307	90	206	0.8	0.89	0	117	211	1e-64	--	xyloglucan endotransglycosylase hydrolase [Apium graveolens]
Singletons20953	238	237	1	ref|XP_002520685.1|	444	200	278	0.82	0.89	0	79	139	1e-31	--	phosphoric diester hydrolase, putative [Ricinus communis] gb|EEF41647.1| phosphoric diester hydrolase, putative [Ricinus communis]
Singletons20954	494	452	159	ref|XP_002275353.1|	516	1	96	0.53	0.59	0.05	104	93.2	1e-29	--	PREDICTED: hypothetical protein [Vitis vinifera] emb|CAO38865.1| unnamed protein product [Vitis vinifera]
Singletons20955	416	1	228	ref|XP_002310918.1|	685	610	685	0.73	0.81	0	76	115	1e-24	--	predicted protein [Populus trichocarpa] gb|EEE88285.1| predicted protein [Populus trichocarpa]
Singletons20959	340	1	228	ref|XP_002262970.1|	612	103	177	0.63	0.82	0	76	99.8	1e-29	--	PREDICTED: hypothetical protein [Vitis vinifera]
Singletons20960	496	7	321	ref|XP_002281674.1|	190	77	190	0.53	0.66	0.08	115	119	1e-25	--	PREDICTED: hypothetical protein [Vitis vinifera] emb|CAO71142.1| unnamed protein product [Vitis vinifera]
Singletons20963	228	223	2	ref|XP_002269146.1|	462	1	86	0.63	0.66	0.13	86	107	4e-22	--	PREDICTED: hypothetical protein [Vitis vinifera]
Singletons20965	209	120	1	ref|XP_002284542.1|	200	14	53	0.97	1	0	40	80.1	1e-16	--	PREDICTED: hypothetical protein [Vitis vinifera] emb|CAO65538.1| unnamed protein product [Vitis vinifera]
Singletons20966	237	3	110	gb|ABQ85952.1|	230	41	76	0.8	0.91	0	36	65.5	4e-22	--	MADS-box transcription factor SEP-like 3 [Trochodendron aralioides]
Singletons20969	247	117	1	emb|CAN71969.1|	1102	582	620	0.64	0.76	0	39	58.2	3e-17	--	hypothetical protein [Vitis vinifera]
Singletons20974	515	390	1	ref|XP_002264911.1|	465	1	119	0.63	0.76	0	130	173	5e-42	--	PREDICTED: hypothetical protein [Vitis vinifera]
Singletons20975	1141	1141	623	ref|XP_002275005.1|	300	127	298	0.78	0.89	0	173	279	3e-73	--	PREDICTED: similar to ribonuclease P family protein [Vitis vinifera]
Singletons20977	1166	247	1044	ref|XP_002278983.1|	616	78	333	0.41	0.53	0.09	294	185	7e-45	--	PREDICTED: hypothetical protein [Vitis vinifera]
Singletons20978	553	316	552	ref|XP_002263186.1|	1648	106	181	0.58	0.68	0	79	85.5	4e-22	--	PREDICTED: hypothetical protein [Vitis vinifera]
Singletons20979	853	2	853	emb|CAO70922.1|	977	154	450	0.63	0.73	0.04	297	360	7e-98	--	unnamed protein product [Vitis vinifera]
Singletons20981	526	525	145	sp|Q95747.3|RM16_ARATH	179	53	179	0.96	0.98	0	127	252	1e-65	--	RecName: Full=60S ribosomal protein L16, mitochondrial
Singletons20982	301	87	233	ref|XP_002315795.1|	733	10	58	0.81	0.85	0	49	88.6	2e-16	--	predicted protein [Populus trichocarpa] gb|EEF01966.1| predicted protein [Populus trichocarpa]
Singletons20983	653	4	363	ref|XP_002278357.1|	575	456	575	0.68	0.78	0	121	165	4e-39	--	PREDICTED: hypothetical protein [Vitis vinifera]
Singletons20984	244	151	243	ref|XP_002271001.1|	688	494	524	0.87	0.96	0	31	66.6	1e-17	--	PREDICTED: hypothetical protein [Vitis vinifera] emb|CAO16708.1| unnamed protein product [Vitis vinifera]
Singletons20986	404	166	309	emb|CAN81864.1|	718	160	207	0.7	0.81	0	48	76.3	2e-16	--	hypothetical protein [Vitis vinifera]
Singletons20987	2447	2446	452	ref|XP_002284129.1|	2093	1357	2021	0.86	0.92	0	665	1168	0.0	--	PREDICTED: hypothetical protein [Vitis vinifera]
Singletons20988	1609	471	1583	ref|XP_002263093.1|	1269	100	467	0.79	0.88	0	371	594	0.0	--	PREDICTED: hypothetical protein [Vitis vinifera]
Singletons20989	248	225	1	ref|XP_002280216.1|	327	1	74	0.42	0.57	0	75	61.6	3e-08	--	PREDICTED: hypothetical protein [Vitis vinifera] emb|CAO24152.1| unnamed protein product [Vitis vinifera]
Singletons20991	929	81	470	ref|XP_002526861.1|	197	8	138	0.54	0.74	0	131	137	3e-56	--	conserved hypothetical protein [Ricinus communis] gb|EEF35492.1| conserved hypothetical protein [Ricinus communis]
Singletons20992	222	1	144	ref|XP_002313949.1|	733	641	688	0.56	0.6	0	48	50.4	1e-08	--	nbs-lrr resistance protein [Populus trichocarpa] gb|EEE87904.1| nbs-lrr resistance protein [Populus trichocarpa]
Singletons20994	886	2	886	ref|XP_002267865.1|	2212	1074	1368	0.96	0.99	0	295	575	1e-162	--	PREDICTED: similar to GLT1 (NADH-dependent glutamate synthase 1 gene) [Vitis vinifera]
Singletons20995	1136	1005	1	ref|XP_002272103.1|	560	1	335	0.86	0.91	0	337	588	1e-166	--	PREDICTED: hypothetical protein [Vitis vinifera] emb|CAO41902.1| unnamed protein product [Vitis vinifera]
Singletons20996	2486	2222	162	ref|XP_002272683.1|	723	11	675	0.73	0.84	0	688	999	0.0	--	PREDICTED: hypothetical protein [Vitis vinifera]
Singletons21003	348	184	348	ref|XP_002307049.1|	666	144	198	0.6	0.72	0	55	71.2	3e-11	--	predicted protein [Populus trichocarpa] gb|EEE94045.1| predicted protein [Populus trichocarpa]
Singletons21005	1087	144	1085	ref|XP_002512114.1|	596	212	528	0.72	0.84	0	317	492	1e-150	--	Heparanase precursor, putative [Ricinus communis] gb|EEF50783.1| Heparanase precursor, putative [Ricinus communis]
Singletons21006	548	198	548	ref|XP_002318064.1|	370	1	117	0.88	0.94	0	117	230	4e-59	--	predicted protein [Populus trichocarpa] gb|EEE96284.1| predicted protein [Populus trichocarpa]
Singletons21008	314	307	2	ref|XP_002274143.1|	602	231	336	0.55	0.64	0.06	109	102	1e-20	--	PREDICTED: similar to proton-dependent oligopeptide transport (POT) family protein [Vitis vinifera]
Singletons21009	656	654	262	ref|XP_002275560.1|	939	701	854	0.46	0.58	0.14	154	128	4e-28	--	PREDICTED: hypothetical protein [Vitis vinifera]
Singletons21010	1677	1545	562	emb|CAN68344.1|	452	47	397	0.51	0.67	0.09	362	317	2e-89	--	hypothetical protein [Vitis vinifera]
Singletons21012	614	2	316	ref|XP_002285897.1|	488	384	488	0.99	0.99	0	105	209	2e-52	--	PREDICTED: hypothetical protein [Vitis vinifera]
Singletons21013	379	12	254	ref|XP_002280739.1|	1102	482	563	0.54	0.65	0.01	82	88.2	2e-23	--	PREDICTED: hypothetical protein [Vitis vinifera]
Singletons21014	1613	1611	475	ref|XP_002300359.1|	574	197	574	0.71	0.83	0	380	534	1e-149	--	predicted protein [Populus trichocarpa] gb|EEE85164.1| predicted protein [Populus trichocarpa]
Singletons21020	254	254	3	gb|AAT40518.2|	307	19	100	0.55	0.63	0.01	85	80.1	7e-14	--	Homeobox-leucine zipper protein HAT7 , putative [Solanum demissum]
Singletons21022	328	2	328	ref|XP_002275366.1|	503	305	413	0.88	0.93	0	109	199	1e-49	--	PREDICTED: hypothetical protein [Vitis vinifera]
Singletons21028	875	2	874	ref|XP_002309538.1|	828	278	570	0.83	0.91	0.01	295	492	1e-137	--	predicted protein [Populus trichocarpa] gb|AAX19057.1| class III HD-Zip protein 8 [Populus trichocarpa] gb|EEE93061.1| predicted protein [Populus trichocarpa]
Singletons21030	344	138	293	ref|XP_002311590.1|	818	289	340	0.76	0.86	0	52	91.3	2e-32	--	predicted protein [Populus trichocarpa] gb|EEE88957.1| predicted protein [Populus trichocarpa]
Singletons21032	315	313	2	ref|XP_002310954.1|	203	77	180	0.9	0.97	0	104	190	4e-47	--	predicted protein [Populus trichocarpa] gb|EEE88321.1| predicted protein [Populus trichocarpa]
Singletons21034	402	2	178	ref|XP_002280213.1|	483	425	483	1	1	0	59	141	3e-32	--	PREDICTED: hypothetical protein [Vitis vinifera]
Singletons21035	1075	3	944	ref|XP_002263590.1|	592	266	577	0.8	0.88	0	314	514	1e-144	--	PREDICTED: hypothetical protein [Vitis vinifera]
Singletons21037	525	525	1	ref|XP_002443069.1|	713	272	448	0.6	0.71	0.01	177	219	9e-56	--	hypothetical protein SORBIDRAFT_08g007560 [Sorghum bicolor] gb|EES16907.1| hypothetical protein SORBIDRAFT_08g007560 [Sorghum bicolor]
Singletons21038	669	669	22	ref|XP_002523717.1|	525	303	524	0.74	0.82	0.02	222	313	7e-84	--	conserved hypothetical protein [Ricinus communis] gb|EEF38657.1| conserved hypothetical protein [Ricinus communis]
Singletons21039	700	1	453	ref|XP_002325014.1|	282	132	282	0.93	0.96	0	151	298	4e-79	--	predicted protein [Populus trichocarpa] gb|EEF03579.1| predicted protein [Populus trichocarpa]
Singletons21041	347	3	347	gb|ABB02389.1|	185	55	173	0.62	0.72	0.06	123	144	3e-33	--	temperature-induced lipocalin' [Populus balsamifera] gb|ACJ02357.1| temperature-induced lipocalin [Populus tremula x Populus alba]
Singletons21042	1141	1	843	ref|XP_002283034.1|	340	62	340	0.76	0.84	0.01	285	444	1e-123	--	PREDICTED: hypothetical protein [Vitis vinifera] emb|CAO49273.1| unnamed protein product [Vitis vinifera]
Singletons21043	219	153	1	ref|XP_002264911.1|	465	12	61	0.66	0.84	0	51	77.8	6e-15	--	PREDICTED: hypothetical protein [Vitis vinifera]
Singletons21046	587	1	585	ref|XP_002283542.1|	529	223	446	0.56	0.65	0.12	224	222	1e-56	--	PREDICTED: hypothetical protein [Vitis vinifera]
Singletons21047	869	292	615	ref|XP_002528477.1|	606	499	606	0.55	0.71	0	108	116	2e-38	--	big map kinase/bmk, putative [Ricinus communis] gb|EEF33894.1| big map kinase/bmk, putative [Ricinus communis]
Singletons21050	838	162	689	ref|XP_002524500.1|	229	13	201	0.62	0.7	0.08	193	221	7e-56	--	DNA binding protein, putative [Ricinus communis] gb|EEF37940.1| DNA binding protein, putative [Ricinus communis]
Singletons21051	1246	1246	404	ref|XP_002285063.1|	548	266	548	0.82	0.9	0	283	492	1e-137	--	PREDICTED: hypothetical protein [Vitis vinifera]
Singletons21052	793	675	334	gb|ACU16504.1|	116	1	114	0.85	0.92	0	114	192	3e-47	--	unknown [Glycine max]
Singletons21053	372	192	1	ref|XP_002313993.1|	1104	6	68	0.89	0.93	0	64	117	5e-25	--	predicted protein [Populus trichocarpa] gb|EEE87948.1| predicted protein [Populus trichocarpa]
Singletons21054	382	381	1	ref|XP_002273215.1|	680	138	264	0.77	0.88	0	127	202	1e-50	--	PREDICTED: two pore channel 1 [Vitis vinifera]
Singletons21055	232	232	2	emb|CAN83272.1|	408	116	192	0.66	0.79	0	77	107	4e-22	--	hypothetical protein [Vitis vinifera]
Singletons21057	440	2	253	ref|XP_002271158.1|	512	418	508	0.42	0.63	0.07	91	73.6	6e-12	--	PREDICTED: hypothetical protein [Vitis vinifera]
Singletons21059	329	2	97	ref|XP_002277458.1|	698	667	698	0.84	0.9	0	32	65.1	2e-09	--	PREDICTED: hypothetical protein [Vitis vinifera] emb|CAO64242.1| unnamed protein product [Vitis vinifera]
Singletons21060	284	100	2	emb|CAN69713.1|	382	238	270	0.54	0.69	0	33	42.4	2e-14	--	hypothetical protein [Vitis vinifera]
Singletons21061	719	211	717	ref|XP_002265496.1|	257	1	169	0.87	0.92	0	169	310	1e-82	--	PREDICTED: hypothetical protein [Vitis vinifera] emb|CAO67550.1| unnamed protein product [Vitis vinifera]
Singletons21063	2037	1195	533	ref|XP_002275742.1|	459	239	459	0.78	0.89	0	221	351	1e-179	--	PREDICTED: hypothetical protein [Vitis vinifera] emb|CAO22662.1| unnamed protein product [Vitis vinifera]
Singletons21064	202	2	202	ref|XP_002276015.1|	744	66	132	0.62	0.77	0	67	90.5	5e-17	--	PREDICTED: hypothetical protein [Vitis vinifera]
Singletons21065	543	542	3	ref|XP_002283327.1|	1113	153	332	0.8	0.92	0	180	297	4e-79	--	PREDICTED: hypothetical protein [Vitis vinifera] emb|CAO44353.1| unnamed protein product [Vitis vinifera]
Singletons21066	3621	3295	857	ref|XP_002282254.1|	1023	17	829	0.68	0.82	0	818	1121	0.0	--	PREDICTED: hypothetical protein [Vitis vinifera]
Singletons21071	447	427	275	ref|XP_002431024.1|	1026	974	1016	0.49	0.56	0	51	53.1	9e-06	--	Ribosomal protein S6 kinase alpha-5, putative [Pediculus humanus corporis] gb|EEB18286.1| Ribosomal protein S6 kinase alpha-5, putative [Pediculus humanus corporis]
Singletons21072	1371	607	1371	ref|XP_002265494.1|	430	1	262	0.61	0.7	0.06	272	286	3e-75	--	PREDICTED: hypothetical protein [Vitis vinifera] emb|CAO67726.1| unnamed protein product [Vitis vinifera]
Singletons21073	243	243	1	emb|CAN75010.1|	446	341	421	0.47	0.68	0.01	82	77.4	4e-13	--	hypothetical protein [Vitis vinifera]
Singletons21074	2013	1613	312	ref|XP_002268643.1|	437	1	433	0.74	0.83	0	435	690	0.0	--	PREDICTED: hypothetical protein [Vitis vinifera]
Singletons21076	533	1	336	ref|XP_002276194.1|	499	389	499	0.71	0.75	0	112	156	7e-37	--	PREDICTED: hypothetical protein [Vitis vinifera]
Singletons21078	528	273	527	ref|XP_002270963.1|	893	663	747	0.76	0.88	0	85	145	5e-68	--	PREDICTED: hypothetical protein [Vitis vinifera] emb|CAO63774.1| unnamed protein product [Vitis vinifera]
Singletons21080	384	117	383	ref|XP_002276788.1|	96	3	90	0.76	0.84	0	89	129	1e-28	--	PREDICTED: hypothetical protein [Vitis vinifera]
Singletons21081	2430	416	2428	ref|XP_002279697.1|	770	1	672	0.7	0.82	0	673	948	0.0	--	PREDICTED: hypothetical protein [Vitis vinifera]
Singletons21082	667	662	162	ref|XP_002527619.1|	462	294	462	0.73	0.82	0.01	169	248	4e-64	--	Ras-GTPase-activating protein-binding protein, putative [Ricinus communis] gb|EEF34758.1| Ras-GTPase-activating protein-binding protein, putative [Ricinus communis]
Singletons21083	430	141	428	emb|CAN70653.1|	1301	1010	1105	0.7	0.79	0	96	129	6e-38	--	hypothetical protein [Vitis vinifera]
Singletons21085	919	915	157	ref|XP_002268089.1|	480	209	459	0.6	0.79	0	253	318	5e-85	--	PREDICTED: hypothetical protein [Vitis vinifera]
Singletons21087	255	254	3	emb|CAO70309.1|	486	15	97	0.51	0.67	0.01	85	77.0	6e-13	--	unnamed protein product [Vitis vinifera]
Singletons21089	320	2	175	ref|XP_002166974.1|	268	153	208	0.56	0.58	0	58	72.4	1e-11	--	PREDICTED: hypothetical protein [Hydra magnipapillata]
Singletons21091	468	429	1	ref|XP_002283933.1|	475	1	143	0.84	0.89	0	143	242	1e-62	--	PREDICTED: hypothetical protein [Vitis vinifera] emb|CAO61642.1| unnamed protein product [Vitis vinifera]
Singletons21097	383	142	249	emb|CAN69893.1|	787	503	538	0.55	0.75	0	36	50.4	3e-13	--	hypothetical protein [Vitis vinifera]
Singletons21098	680	2	679	ref|XP_002531312.1|	1108	295	519	0.88	0.95	0	226	421	1e-116	--	conserved hypothetical protein [Ricinus communis] gb|EEF31062.1| conserved hypothetical protein [Ricinus communis]
Singletons21099	803	5	481	ref|XP_002285335.1|	257	96	254	0.83	0.91	0	159	281	7e-74	--	PREDICTED: hypothetical protein [Vitis vinifera] emb|CAO46044.1| unnamed protein product [Vitis vinifera]
Singletons21100	377	377	117	ref|XP_002266938.1|	585	451	537	0.77	0.88	0	87	139	7e-32	--	PREDICTED: hypothetical protein [Vitis vinifera] emb|CAO41123.1| unnamed protein product [Vitis vinifera]
Singletons21101	289	2	289	ref|XP_002271823.1|	1267	789	884	0.88	0.93	0	96	175	1e-42	--	PREDICTED: hypothetical protein [Vitis vinifera]
Singletons21102	204	189	1	ref|XP_002284455.1|	146	2	64	0.74	0.87	0	63	94.7	3e-18	--	PREDICTED: hypothetical protein [Vitis vinifera] emb|CAN75906.1| hypothetical protein [Vitis vinifera] emb|CAO72005.1| unnamed protein product [Vitis vinifera]
Singletons21103	1099	879	1	ref|XP_002509801.1|	445	1	293	0.98	0.99	0	293	600	1e-170	--	tubulin beta chain, putative [Ricinus communis] gb|EEF51188.1| tubulin beta chain, putative [Ricinus communis]
Singletons21104	257	248	3	ref|XP_002336268.1|	224	36	117	0.65	0.82	0	82	108	1e-22	--	predicted protein [Populus trichocarpa] gb|EEE71609.1| predicted protein [Populus trichocarpa]
Singletons21105	308	1	207	ref|XP_002264592.1|	1311	640	708	0.6	0.71	0	69	87.8	7e-19	--	PREDICTED: hypothetical protein [Vitis vinifera]
Singletons21106	900	135	722	ref|XP_002278788.1|	196	1	196	0.95	1	0	196	386	1e-105	--	PREDICTED: similar to Rac-like GTP-binding protein RAC2 [Vitis vinifera]
Singletons21108	346	99	170	ref|XP_002281736.1|	593	313	336	1	1	0	24	53.1	9e-06	--	PREDICTED: hypothetical protein isoform 2 [Vitis vinifera]
Singletons21109	1000	468	761	ref|XP_002267632.1|	681	489	586	0.68	0.8	0	98	137	1e-103	--	PREDICTED: hypothetical protein [Vitis vinifera] emb|CAO49725.1| unnamed protein product [Vitis vinifera]
Singletons21111	717	585	1	ref|XP_002275425.1|	596	298	511	0.31	0.45	0.08	214	94.4	3e-25	--	PREDICTED: hypothetical protein [Vitis vinifera]
Singletons21116	1057	2	616	ref|XP_002281668.1|	630	420	624	0.75	0.86	0	205	310	2e-82	--	PREDICTED: similar to leucine-rich repeat protein-related [Vitis vinifera]
Singletons21117	1086	2	766	ref|XP_002282656.1|	341	88	341	0.71	0.84	0	256	368	1e-100	--	PREDICTED: hypothetical protein [Vitis vinifera]
Singletons21119	423	422	3	gb|ABG81507.1|	358	171	310	1	1	0	140	289	8e-77	--	serine/threonine protein kinase [Camellia sinensis]
Singletons21120	1358	790	1014	ref|NP_001056665.1|	760	570	654	0.43	0.58	0.12	86	68.2	2e-09	--	Os06g0127700 [Oryza sativa (japonica cultivar-group)] dbj|BAD67748.1| putative isp4 protein [Oryza sativa Japonica Group] dbj|BAD67928.1| putative isp4 protein [Oryza sativa Japonica Group] dbj|BAF18579.1| Os06g0127700 [Oryza sativa Japonica Group] gb|EEC79910.1| hypothetical protein OsI_21457 [Oryza sativa Indica Group] gb|EEE65014.1| hypothetical protein OsJ_19965 [Oryza sativa Japonica Group]
Singletons21122	290	283	59	ref|XP_002269101.1|	607	531	607	0.76	0.85	0.02	77	120	5e-26	--	PREDICTED: hypothetical protein [Vitis vinifera]
Singletons21123	390	227	331	ref|XP_002520342.1|	2095	6	40	0.65	0.8	0	35	50.4	2e-09	--	ubiquitin-protein ligase, putative [Ricinus communis] gb|EEF42128.1| ubiquitin-protein ligase, putative [Ricinus communis]
Singletons21124	492	387	181	ref|XP_001796629.1|	170	1	69	0.82	0.91	0	69	123	1e-43	--	hypothetical protein SNOG_06247 [Phaeosphaeria nodorum SN15] gb|EAT86078.1| hypothetical protein SNOG_06247 [Phaeosphaeria nodorum SN15]
Singletons21126	711	440	189	ref|XP_002281055.1|	88	1	83	0.82	0.91	0	84	144	6e-33	--	PREDICTED: hypothetical protein [Vitis vinifera] emb|CAN77791.1| hypothetical protein [Vitis vinifera]
Singletons21129	241	9	239	ref|XP_002533381.1|	609	20	104	0.4	0.61	0.09	85	58.9	2e-07	--	ATP binding protein, putative [Ricinus communis] gb|EEF28999.1| ATP binding protein, putative [Ricinus communis]
Singletons21131	227	2	226	ref|XP_002529201.1|	776	336	410	0.73	0.82	0	75	111	2e-23	--	voltage-gated clc-type chloride channel, putative [Ricinus communis] gb|EEF33157.1| voltage-gated clc-type chloride channel, putative [Ricinus communis]
Singletons21132	434	136	432	ref|XP_002276354.1|	1065	82	180	0.72	0.84	0	99	142	4e-44	--	PREDICTED: hypothetical protein [Vitis vinifera]
Singletons21134	315	1	315	ref|XP_002272045.1|	714	567	671	0.93	0.98	0	105	209	6e-53	--	PREDICTED: hypothetical protein [Vitis vinifera]
Singletons21135	550	549	4	ref|XP_002528913.1|	487	87	266	0.64	0.85	0	182	253	8e-66	--	hexokinase, putative [Ricinus communis] gb|EEF33493.1| hexokinase, putative [Ricinus communis]
Singletons21138	608	135	608	ref|XP_002269315.1|	895	317	475	0.52	0.63	0.05	168	133	1e-29	--	PREDICTED: hypothetical protein [Vitis vinifera]
Singletons21139	387	170	283	emb|CAN64751.1|	304	10	47	0.81	0.86	0	38	72.8	2e-15	--	hypothetical protein [Vitis vinifera]
Singletons21141	363	200	361	ref|XP_002527875.1|	426	1	53	0.72	0.83	0	54	75.1	2e-12	--	conserved hypothetical protein [Ricinus communis] gb|EEF34506.1| conserved hypothetical protein [Ricinus communis]
Singletons21143	1221	153	824	ref|XP_002533188.1|	227	1	226	0.78	0.89	0	226	368	1e-100	--	phosphatidylinositol synthase, putative [Ricinus communis] gb|EEF29194.1| phosphatidylinositol synthase, putative [Ricinus communis]
Singletons21144	559	6	320	ref|XP_002265211.1|	1188	163	271	0.63	0.77	0.03	109	144	4e-33	--	PREDICTED: hypothetical protein [Vitis vinifera]
Singletons21147	1844	4	1842	ref|XP_002519941.1|	694	1	617	0.84	0.9	0	619	1024	0.0	--	component of oligomeric golgi complex, putative [Ricinus communis] gb|EEF42545.1| component of oligomeric golgi complex, putative [Ricinus communis]
Singletons21148	2961	860	3	ref|XP_002284129.1|	2093	1061	1345	0.86	0.92	0	286	514	0.0	--	PREDICTED: hypothetical protein [Vitis vinifera]
Singletons21149	222	2	220	ref|XP_002285112.1|	1292	710	782	0.89	0.98	0	73	137	3e-31	--	PREDICTED: hypothetical protein [Vitis vinifera]
Singletons21152	489	489	184	ref|XP_002281842.1|	1421	1325	1421	0.68	0.84	0	102	154	2e-36	--	PREDICTED: hypothetical protein [Vitis vinifera]
Singletons21154	641	3	311	ref|XP_002273212.1|	470	366	470	0.81	0.89	0.02	106	165	3e-39	--	PREDICTED: hypothetical protein [Vitis vinifera]
Singletons21156	1964	1962	271	emb|CAO65880.1|	667	101	667	0.59	0.7	0.02	579	684	0.0	--	unnamed protein product [Vitis vinifera]
Singletons21158	360	2	238	ref|XP_002285337.1|	778	344	423	0.66	0.73	0.01	80	102	2e-29	--	PREDICTED: hypothetical protein [Vitis vinifera]
Singletons21160	544	489	1	ref|XP_002281219.1|	413	1	163	0.94	0.98	0	163	308	2e-82	--	PREDICTED: hypothetical protein [Vitis vinifera] emb|CAO65326.1| unnamed protein product [Vitis vinifera]
Singletons21162	305	2	121	ref|NP_001048645.1|	995	260	299	0.92	1	0	40	79.7	1e-30	--	Os03g0100400 [Oryza sativa (japonica cultivar-group)] gb|ABF93470.1| ERCC4 domain containing protein, expressed [Oryza sativa (japonica cultivar-group)] dbj|BAF10559.1| Os03g0100400 [Oryza sativa Japonica Group] dbj|BAG90963.1| unnamed protein product [Oryza sativa Japonica Group] dbj|BAH00703.1| unnamed protein product [Oryza sativa Japonica Group] gb|EEE58138.1| hypothetical protein OsJ_09049 […
Singletons21163	1190	647	3	ref|XP_002517701.1|	1115	634	847	0.83	0.92	0	215	356	2e-96	--	WD-repeat protein, putative [Ricinus communis] gb|EEF44865.1| WD-repeat protein, putative [Ricinus communis]
Singletons21164	242	223	2	ref|XP_002513660.1|	965	614	685	0.64	0.74	0	74	83.6	6e-15	--	conserved hypothetical protein [Ricinus communis] gb|EEF49063.1| conserved hypothetical protein [Ricinus communis]
Singletons21167	209	209	3	ref|XP_002515016.1|	584	255	323	0.52	0.69	0	69	74.7	3e-12	--	two-component sensor histidine kinase bacteria, putative [Ricinus communis] gb|EEF47570.1| two-component sensor histidine kinase bacteria, putative [Ricinus communis]
Singletons21168	1359	291	1358	emb|CAO48038.1|	524	2	354	0.87	0.93	0	356	632	1e-179	--	unnamed protein product [Vitis vinifera]
Singletons21170	229	229	2	gb|AAT38756.2|	828	18	93	0.38	0.58	0.01	77	58.5	2e-07	--	Putative methyltransferase family protein [Solanum demissum]
Singletons21171	305	2	304	emb|CAO14554.1|	311	172	263	0.34	0.5	0.02	104	55.1	2e-06	--	unnamed protein product [Vitis vinifera]
Singletons21172	263	121	261	ref|XP_002531721.1|	386	1	47	0.93	0.95	0	47	97.1	6e-19	--	hydroxypyruvate reductase, putative [Ricinus communis] gb|EEF30641.1| hydroxypyruvate reductase, putative [Ricinus communis]
Singletons21175	734	152	376	emb|CAO38939.1|	329	251	325	0.6	0.78	0	75	98.6	5e-19	--	unnamed protein product [Vitis vinifera]
Singletons21176	571	102	212	ref|XP_002301538.1|	320	283	319	0.67	0.94	0	37	65.9	2e-09	--	predicted protein [Populus trichocarpa] gb|EEE80811.1| predicted protein [Populus trichocarpa]
Singletons21177	598	113	310	emb|CAJ44362.1|	730	664	729	0.72	0.87	0	66	98.2	2e-33	--	hypothetical protein [Malus x domestica]
Singletons21179	1127	1125	379	emb|CAO22451.1|	579	329	573	0.82	0.89	0	250	407	1e-111	--	unnamed protein product [Vitis vinifera]
Singletons21180	234	4	219	ref|XP_002267135.1|	332	261	332	0.84	0.91	0	72	129	8e-29	--	PREDICTED: hypothetical protein [Vitis vinifera]
Singletons21183	202	9	131	gb|ACS87994.1|	484	438	478	0.65	0.8	0	41	58.9	2e-07	--	UDP-glucosyltransferase family 1 protein [Citrus sinensis]
Singletons21185	298	161	298	ref|XP_002521490.1|	211	1	46	0.86	0.95	0	46	84.3	4e-15	--	conserved hypothetical protein [Ricinus communis] gb|EEF40980.1| conserved hypothetical protein [Ricinus communis]
Singletons21186	436	435	238	ref|XP_002282528.1|	821	732	797	0.92	0.96	0	66	122	4e-28	--	PREDICTED: hypothetical protein [Vitis vinifera]
Singletons21187	2437	2078	717	ref|XP_002280801.1|	599	1	433	0.65	0.76	0	454	560	0.0	--	PREDICTED: hypothetical protein [Vitis vinifera]
Singletons21189	281	280	95	ref|XP_002275497.1|	674	356	418	0.76	0.88	0.01	63	105	2e-24	--	PREDICTED: hypothetical protein [Vitis vinifera]
Singletons21194	2062	309	1802	ref|XP_002266408.1|	593	82	586	0.73	0.84	0.01	505	738	0.0	--	PREDICTED: hypothetical protein [Vitis vinifera]
Singletons21195	1287	6	641	ref|XP_002263645.1|	388	177	388	0.88	0.95	0	212	389	1e-106	--	PREDICTED: hypothetical protein [Vitis vinifera] emb|CAO47878.1| unnamed protein product [Vitis vinifera]
Singletons21196	1887	437	1336	emb|CAO42909.1|	417	117	417	0.92	0.95	0	301	542	0.0	--	unnamed protein product [Vitis vinifera]
Singletons21197	1478	1476	115	emb|CAO71444.1|	731	278	731	0.74	0.85	0	454	667	0.0	--	unnamed protein product [Vitis vinifera]
Singletons21202	485	142	483	gb|ABN08188.1|	712	445	558	0.71	0.9	0	114	168	9e-56	--	IQ calmodulin-binding region; Myosin head, motor region; Prefoldin [Medicago truncatula]
Singletons21203	641	630	229	gb|AAF79245.1|AC006917_30	760	320	453	0.65	0.82	0	134	190	2e-84	--	F10B6.14 [Arabidopsis thaliana]
Singletons21205	332	331	2	gb|AAS86294.1|	624	43	152	0.82	0.91	0	110	194	2e-48	--	myc-like anthocyanin regulatory protein [Cornus unalaschkensis]
Singletons21206	1653	2	1651	ref|XP_002312432.1|	1725	50	612	0.64	0.78	0.03	572	721	0.0	--	predicted protein [Populus trichocarpa] gb|EEE89799.1| predicted protein [Populus trichocarpa]
Singletons21207	352	351	19	emb|CAO43183.1|	928	706	816	0.81	0.9	0	111	190	5e-47	--	unnamed protein product [Vitis vinifera]
Singletons21209	258	256	98	ref|XP_002275342.1|	2337	1826	1878	1	1	0	53	118	2e-25	--	PREDICTED: hypothetical protein [Vitis vinifera]
Singletons21211	1622	1220	303	ref|XP_002278702.1|	391	49	386	0.49	0.64	0.1	342	307	2e-81	--	PREDICTED: hypothetical protein [Vitis vinifera]
Singletons21213	1328	2	991	ref|XP_002266908.1|	477	91	473	0.73	0.78	0.13	383	561	1e-158	--	PREDICTED: hypothetical protein [Vitis vinifera]
Singletons21214	654	140	436	emb|CAN74014.1|	151	33	151	0.63	0.7	0.16	119	151	4e-35	--	hypothetical protein [Vitis vinifera]
Singletons21218	369	136	369	ref|XP_002527372.1|	3206	326	403	0.65	0.8	0	78	102	6e-34	--	conserved hypothetical protein [Ricinus communis] gb|EEF35044.1| conserved hypothetical protein [Ricinus communis]
Singletons21219	275	275	3	ref|XP_002325478.1|	291	77	167	0.79	0.92	0	91	158	2e-37	--	predicted protein [Populus trichocarpa] gb|ABK92499.1| unknown [Populus trichocarpa] gb|EEE99859.1| predicted protein [Populus trichocarpa]
Singletons21223	2425	39	1568	emb|CAO63801.1|	675	9	514	0.78	0.88	0	511	804	0.0	--	unnamed protein product [Vitis vinifera]
Singletons21224	476	2	178	gb|ABB83644.1|	425	311	368	0.59	0.74	0	59	71.6	2e-11	--	PIF-like transposase [Daucus carota]
Singletons21225	248	102	218	ref|XP_002284381.1|	473	258	297	0.7	0.8	0.02	40	54.7	2e-07	--	PREDICTED: hypothetical protein [Vitis vinifera]
Singletons21229	1356	2	1171	emb|CAO64300.1|	1094	706	1094	0.67	0.78	0	390	523	1e-146	--	unnamed protein product [Vitis vinifera]
Singletons21230	664	661	131	emb|CAO44908.1|	671	496	671	0.68	0.81	0	177	258	2e-67	--	unnamed protein product [Vitis vinifera]
Singletons21231	1358	1353	1	emb|CAO68977.1|	1765	66	505	0.65	0.76	0.01	457	547	1e-153	--	unnamed protein product [Vitis vinifera]
Singletons21233	1810	1809	736	ref|XP_002527757.1|	1032	690	1032	0.78	0.86	0	361	567	1e-159	--	Importin-7, putative [Ricinus communis] gb|EEF34618.1| Importin-7, putative [Ricinus communis]
Singletons21234	272	272	117	emb|CAO64506.1|	342	15	66	0.92	0.98	0	52	103	3e-38	--	unnamed protein product [Vitis vinifera]
Singletons21235	1986	1538	375	ref|XP_002267096.1|	387	1	386	0.76	0.88	0	388	598	1e-169	--	PREDICTED: hypothetical protein [Vitis vinifera] emb|CAO43630.1| unnamed protein product [Vitis vinifera]
Singletons21238	1683	1032	1400	emb|CAO69235.1|	399	277	399	0.78	0.88	0	123	200	1e-154	--	unnamed protein product [Vitis vinifera]
Singletons21239	241	219	103	ref|NP_974604.1|	174	4	42	0.64	0.76	0	39	56.2	1e-08	--	zinc finger (RING-H2 type) protein-related [Arabidopsis thaliana] sp|Q84TF5.1|RHA4A_ARATH RecName: Full=RING-H2 zinc finger protein RHA4a gb|AAO64779.1| At4g24010 [Arabidopsis thaliana] dbj|BAF00264.1| hypothetical protein [Arabidopsis thaliana]
Singletons21242	1481	1481	141	ref|XP_002280677.1|	517	75	517	0.76	0.86	0	447	661	0.0	--	PREDICTED: hypothetical protein [Vitis vinifera]
Singletons21243	613	357	40	gb|ACN41155.1|	97	1	95	0.35	0.59	0	106	79.7	2e-13	--	unknown [Picea sitchensis]
Singletons21244	245	145	243	ref|XP_002284135.1|	145	1	33	0.9	0.96	0	33	68.9	2e-10	--	PREDICTED: hypothetical protein, partial [Vitis vinifera]
Singletons21245	559	153	1	ref|XP_002527728.1|	338	257	304	0.65	0.69	0.01	52	55.8	2e-17	--	zinc finger protein, putative [Ricinus communis] gb|EEF34641.1| zinc finger protein, putative [Ricinus communis]
Singletons21246	1495	1330	644	ref|YP_086978.1|	229	3	229	0.89	0.95	0	229	426	1e-117	--	envelope membrane protein [Panax ginseng] sp|Q68RZ4.1|CEMA_PANGI RecName: Full=Chloroplast envelope membrane protein gb|AAT98521.1| potential heme-binding protein [Panax ginseng]
Singletons21248	432	430	182	ref|XP_002281329.1|	163	78	163	0.7	0.79	0.03	86	122	9e-27	--	PREDICTED: hypothetical protein [Vitis vinifera]
Singletons21253	769	669	1	emb|CAQ58420.1|	509	101	328	0.58	0.72	0.02	229	268	3e-79	--	sucrose transporter [Nicotiana tabacum]
Singletons21254	725	725	300	emb|CAO21418.1|	309	168	309	0.77	0.92	0	142	237	9e-61	--	unnamed protein product [Vitis vinifera]
Singletons21255	706	702	1	ref|XP_002326155.1|	372	110	343	0.88	0.96	0	234	414	1e-114	--	predicted protein [Populus trichocarpa] gb|EEE71825.1| predicted protein [Populus trichocarpa]
Singletons21256	337	337	2	ref|XP_002324837.1|	955	277	388	0.85	0.92	0	112	200	5e-50	--	predicted protein [Populus trichocarpa] gb|EEF03402.1| predicted protein [Populus trichocarpa]
Singletons21258	205	202	17	ref|XP_002522385.1|	207	146	207	0.82	0.95	0	62	116	9e-25	--	COR413-PM2, putative [Ricinus communis] gb|EEF40069.1| COR413-PM2, putative [Ricinus communis]
Singletons21259	466	3	383	ref|XP_002269519.1|	254	128	253	0.84	0.89	0	127	211	2e-53	--	PREDICTED: hypothetical protein [Vitis vinifera] emb|CAO42910.1| unnamed protein product [Vitis vinifera]
Singletons21264	649	68	151	ref|YP_173386.1|	108	11	38	0.96	0.96	0	28	60.1	1e-08	--	hypothetical protein NitaMp040 [Nicotiana tabacum] dbj|BAD83450.1| hypothetical protein [Nicotiana tabacum]
Singletons21265	1472	161	676	ref|XP_002524120.1|	1120	25	203	0.62	0.77	0.03	179	232	9e-59	--	Ubiquitin carboxyl-terminal hydrolase, putative [Ricinus communis] gb|EEF38330.1| Ubiquitin carboxyl-terminal hydrolase, putative [Ricinus communis]
Singletons21266	822	98	763	ref|XP_002275200.1|	320	1	228	0.55	0.65	0.04	233	223	1e-56	--	PREDICTED: hypothetical protein [Vitis vinifera] emb|CAO18125.1| unnamed protein product [Vitis vinifera]
Singletons21267	1365	3	716	ref|XP_002270856.1|	988	755	987	0.54	0.64	0.01	242	211	2e-52	--	PREDICTED: hypothetical protein [Vitis vinifera]
Singletons21268	910	908	3	ref|XP_002270856.1|	988	543	836	0.62	0.74	0.01	308	376	1e-102	--	PREDICTED: hypothetical protein [Vitis vinifera]
Singletons21269	287	103	285	gb|AAV54051.1|	590	1	67	0.58	0.65	0.08	67	72.0	2e-11	--	3-hydroxy-3-methylglutaryl coenzyme A reductase; HMG-CoA reductase; EuHMGR [Eucommia ulmoides]
Singletons21270	1922	3	1487	ref|XP_002271342.1|	842	319	842	0.58	0.69	0.07	533	573	1e-161	--	PREDICTED: hypothetical protein [Vitis vinifera]
Singletons21271	412	402	112	ref|XP_002266693.1|	859	236	332	0.59	0.84	0	97	146	8e-49	--	PREDICTED: hypothetical protein [Vitis vinifera]
Singletons21272	216	215	120	gb|AAS86762.1|	282	206	237	0.75	0.93	0	32	57.4	5e-07	--	protein phosphatase 2C [Lycopersicon esculentum]
Singletons21273	476	183	10	ref|XP_002267240.1|	311	3	64	0.45	0.62	0.06	62	58.5	2e-07	--	PREDICTED: hypothetical protein [Vitis vinifera]
Singletons21274	402	251	3	ref|XP_002512627.1|	448	1	91	0.71	0.78	0.09	92	133	7e-30	--	nucleic acid binding protein, putative [Ricinus communis] gb|EEF50079.1| nucleic acid binding protein, putative [Ricinus communis]
Singletons21278	233	233	3	ref|XP_002278473.1|	1155	180	255	0.51	0.66	0	77	72.8	1e-11	--	PREDICTED: hypothetical protein [Vitis vinifera]
Singletons21279	1264	1222	362	emb|CAO18175.1|	312	1	281	0.7	0.82	0.02	294	394	1e-107	--	unnamed protein product [Vitis vinifera]
Singletons21280	724	23	508	ref|XP_002268753.1|	1133	976	1131	0.29	0.54	0.01	164	73.9	1e-11	--	PREDICTED: hypothetical protein [Vitis vinifera]
Singletons21281	2465	2465	108	ref|XP_002277154.1|	4868	4083	4868	0.73	0.84	0	789	1167	0.0	--	PREDICTED: hypothetical protein [Vitis vinifera]
Singletons21282	1024	188	673	gb|AAP59427.1|	167	3	165	0.84	0.91	0	163	287	1e-75	--	phospholipid hydroperoxide glutathione peroxidase [Lycopersicon esculentum]
Singletons21283	294	281	132	ref|XP_002446095.1|	1484	1330	1379	0.5	0.72	0	50	57.4	8e-17	--	hypothetical protein SORBIDRAFT_06g001660 [Sorghum bicolor] gb|EES10423.1| hypothetical protein SORBIDRAFT_06g001660 [Sorghum bicolor]
Singletons21284	905	364	2	ref|XP_002262625.1|	627	452	572	0.94	0.97	0	121	238	1e-117	--	PREDICTED: hypothetical protein [Vitis vinifera] emb|CAO21161.1| unnamed protein product [Vitis vinifera]
Singletons21287	523	38	361	ref|XP_002316954.1|	611	1	107	0.7	0.84	0	108	150	4e-35	--	GH3 family protein [Populus trichocarpa] gb|EEE97566.1| GH3 family protein [Populus trichocarpa]
Singletons21288	1438	616	74	ref|XP_002276395.1|	397	217	397	0.59	0.74	0	182	219	8e-96	--	PREDICTED: hypothetical protein [Vitis vinifera]
Singletons21290	437	435	1	ref|XP_002278257.1|	1033	660	804	0.63	0.7	0.01	147	167	3e-40	--	PREDICTED: hypothetical protein [Vitis vinifera]
Singletons21291	427	44	427	emb|CAO66986.1|	506	9	131	0.42	0.56	0	128	103	5e-21	--	unnamed protein product [Vitis vinifera]
Singletons21299	359	253	354	emb|CAN60473.1|	1659	1535	1568	0.5	0.58	0	34	39.3	7e-06	--	hypothetical protein [Vitis vinifera]
Singletons21300	506	506	345	ref|XP_002275667.1|	325	272	325	0.88	0.96	0	54	104	4e-21	--	PREDICTED: hypothetical protein [Vitis vinifera]
Singletons21302	1745	408	1247	ref|XP_002268276.1|	295	1	292	0.52	0.65	0.06	300	285	9e-75	--	PREDICTED: hypothetical protein [Vitis vinifera] emb|CAO16929.1| unnamed protein product [Vitis vinifera]
Singletons21304	436	3	428	ref|XP_002268131.1|	360	17	157	0.41	0.51	0.03	147	110	6e-23	--	PREDICTED: hypothetical protein [Vitis vinifera]
Singletons21305	258	154	258	ref|XP_002271027.1|	278	3	35	0.88	0.88	0	35	62.0	2e-08	--	PREDICTED: similar to F-box family protein [Vitis vinifera]
Singletons21306	1019	807	298	ref|XP_002264370.1|	186	19	186	0.8	0.87	0	170	277	1e-72	--	PREDICTED: hypothetical protein [Vitis vinifera] emb|CAO69665.1| unnamed protein product [Vitis vinifera]
Singletons21308	247	3	119	ref|XP_002312257.1|	542	58	96	0.79	0.82	0	39	63.2	2e-17	--	SET domain protein [Populus trichocarpa] gb|EEE89624.1| SET domain protein [Populus trichocarpa]
Singletons21309	1012	979	308	ref|XP_002273530.1|	226	3	226	0.9	0.96	0	224	410	1e-112	--	PREDICTED: hypothetical protein [Vitis vinifera] emb|CAN70163.1| hypothetical protein [Vitis vinifera] emb|CAO45515.1| unnamed protein product [Vitis vinifera]
Singletons21312	477	285	1	ref|XP_002306966.1|	733	1	95	0.78	0.91	0	95	166	1e-39	--	predicted protein [Populus trichocarpa] gb|EEE93962.1| predicted protein [Populus trichocarpa]
Singletons21313	473	473	3	ref|XP_002282928.1|	693	399	562	0.4	0.51	0.07	169	101	3e-20	--	PREDICTED: hypothetical protein [Vitis vinifera]
Singletons21315	1262	235	957	ref|XP_002285933.1|	243	2	243	0.88	0.93	0	242	424	1e-117	--	PREDICTED: hypothetical protein [Vitis vinifera] emb|CAO62025.1| unnamed protein product [Vitis vinifera]
Singletons21316	921	122	916	ref|XP_002270320.1|	884	1	278	0.52	0.64	0.09	292	260	1e-67	--	PREDICTED: hypothetical protein [Vitis vinifera]
Singletons21318	329	328	221	ref|XP_002439318.1|	188	152	187	0.94	1	0	36	77.8	3e-13	--	hypothetical protein SORBIDRAFT_09g004290 [Sorghum bicolor] gb|EES17748.1| hypothetical protein SORBIDRAFT_09g004290 [Sorghum bicolor]
Singletons21320	856	502	251	ref|NP_181692.2|	310	78	161	0.57	0.75	0	84	97.8	2e-56	--	unknown protein [Arabidopsis thaliana] gb|AAT69191.1| hypothetical protein At2g41610 [Arabidopsis thaliana]
Singletons21322	1709	1303	251	ref|XP_002532900.1|	457	101	451	0.78	0.9	0	351	583	0.0	--	conserved hypothetical protein [Ricinus communis] gb|EEF29480.1| conserved hypothetical protein [Ricinus communis]
Singletons21324	445	155	445	ref|XP_002301241.1|	301	1	93	0.58	0.71	0	97	107	5e-22	--	predicted protein [Populus trichocarpa] gb|EEE80514.1| predicted protein [Populus trichocarpa]
Singletons21325	926	34	630	ref|XP_002272686.1|	642	1	225	0.6	0.7	0.12	228	244	1e-99	--	PREDICTED: hypothetical protein [Vitis vinifera]
Singletons21326	238	114	1	ref|XP_002283796.1|	550	40	77	0.73	0.86	0	38	61.6	5e-11	--	PREDICTED: hypothetical protein [Vitis vinifera]
Singletons21328	455	455	3	ref|XP_002264762.1|	1105	774	925	0.61	0.73	0.01	154	178	2e-43	--	PREDICTED: hypothetical protein [Vitis vinifera]
Singletons21329	543	542	399	ref|XP_002304283.1|	317	270	317	0.89	0.97	0	48	93.2	1e-17	--	formyltetrahydrofolate deformylase [Populus trichocarpa] gb|EEE79262.1| formyltetrahydrofolate deformylase [Populus trichocarpa]
Singletons21334	1240	1239	658	ref|XP_002527186.1|	1357	688	879	0.86	0.91	0	194	336	1e-159	--	nucleotide binding protein, putative [Ricinus communis] gb|EEF35199.1| nucleotide binding protein, putative [Ricinus communis]
Singletons21335	341	3	341	ref|XP_002271987.1|	975	396	508	0.75	0.88	0	113	195	1e-48	--	PREDICTED: hypothetical protein [Vitis vinifera]
Singletons21336	493	464	6	ref|XP_002299837.1|	492	155	304	0.36	0.58	0	153	103	6e-21	--	predicted protein [Populus trichocarpa] gb|EEE84642.1| predicted protein [Populus trichocarpa]
Singletons21340	261	260	3	ref|XP_002313357.1|	169	29	115	0.71	0.83	0.01	87	123	7e-27	--	predicted protein [Populus trichocarpa] gb|EEE87312.1| predicted protein [Populus trichocarpa]
Singletons21341	1952	1369	8	ref|XP_002514760.1|	490	38	486	0.71	0.83	0	454	672	0.0	--	catalytic, putative [Ricinus communis] gb|EEF47866.1| catalytic, putative [Ricinus communis]
Singletons21342	673	3	440	ref|XP_002516674.1|	346	201	346	0.97	1	0	146	308	2e-82	--	Ubiquitin ligase SINAT3, putative [Ricinus communis] gb|EEF45693.1| Ubiquitin ligase SINAT3, putative [Ricinus communis]
Singletons21343	352	188	352	gb|AAL16972.1|AF367456_1	136	53	106	0.81	0.89	0	55	86.3	4e-31	--	gamma-tonoplast intrinsic protein [Prunus persica]
Singletons21348	719	717	4	ref|XP_002305969.1|	441	195	432	0.73	0.87	0	238	398	1e-109	--	hypothetical protein POPTRDRAFT_1076074 [Populus trichocarpa] gb|EEE86480.1| hypothetical protein POPTRDRAFT_1076074 [Populus trichocarpa]
Singletons21349	298	298	119	ref|XP_002284452.1|	366	277	337	0.68	0.8	0.01	61	84.3	4e-15	--	PREDICTED: hypothetical protein [Vitis vinifera]
Singletons21351	821	819	163	ref|XP_002529028.1|	251	29	247	0.82	0.93	0	219	391	1e-107	--	pirin, putative [Ricinus communis] gb|EEF33339.1| pirin, putative [Ricinus communis]
Singletons21353	652	645	361	ref|XP_002525372.1|	472	46	135	0.42	0.54	0	95	67.8	9e-26	--	hypothetical protein RCOM_0528090 [Ricinus communis] gb|EEF37010.1| hypothetical protein RCOM_0528090 [Ricinus communis]
Singletons21354	695	121	624	emb|CAN64899.1|	709	443	615	0.55	0.67	0.02	173	171	7e-48	--	hypothetical protein [Vitis vinifera]
Singletons21356	243	243	1	ref|XP_002274884.1|	700	491	569	0.55	0.74	0	81	95.1	2e-18	--	PREDICTED: hypothetical protein [Vitis vinifera] emb|CAN65040.1| hypothetical protein [Vitis vinifera] emb|CAO41905.1| unnamed protein product [Vitis vinifera]
Singletons21357	648	438	85	emb|CAN75660.1|	444	328	443	0.63	0.71	0	119	141	7e-54	--	hypothetical protein [Vitis vinifera]
Singletons21358	722	160	651	ref|XP_002512329.1|	184	1	167	0.59	0.71	0.02	169	183	1e-44	--	conserved hypothetical protein [Ricinus communis] gb|EEF49781.1| conserved hypothetical protein [Ricinus communis]
Singletons21360	976	911	288	ref|XP_002309582.1|	460	18	221	0.69	0.81	0.01	211	275	1e-110	--	predicted protein [Populus trichocarpa] gb|EEE93105.1| predicted protein [Populus trichocarpa]
Singletons21362	560	348	139	emb|CAO46371.1|	499	40	109	0.44	0.64	0	70	61.2	8e-19	--	unnamed protein product [Vitis vinifera]
Singletons21363	614	613	101	emb|CAO44956.1|	1036	342	515	0.74	0.85	0.01	174	264	4e-69	--	unnamed protein product [Vitis vinifera]
Singletons21364	816	33	815	ref|XP_002276883.1|	505	1	252	0.62	0.73	0.02	267	294	6e-78	--	PREDICTED: hypothetical protein [Vitis vinifera]
Singletons21369	706	2	382	ref|XP_002274756.1|	346	220	345	0.76	0.85	0.01	129	186	1e-45	--	PREDICTED: hypothetical protein [Vitis vinifera]
Singletons21372	462	458	36	ref|XP_002282787.1|	309	169	309	0.66	0.75	0.04	147	178	1e-43	--	PREDICTED: hypothetical protein [Vitis vinifera]
Singletons21375	1611	685	1449	ref|XP_002280326.1|	429	152	408	0.78	0.89	0	257	410	1e-149	--	PREDICTED: hypothetical protein [Vitis vinifera]
Singletons21377	346	2	172	ref|XP_002515817.1|	295	239	295	0.91	1	0	57	113	6e-24	--	cation efflux protein/ zinc transporter, putative [Ricinus communis] gb|EEF46559.1| cation efflux protein/ zinc transporter, putative [Ricinus communis]
Singletons21379	251	135	248	emb|CAO64065.1|	874	212	249	0.5	0.65	0	38	47.4	2e-09	--	unnamed protein product [Vitis vinifera]
Singletons21380	586	82	585	ref|XP_002320140.1|	268	1	162	0.84	0.92	0	168	293	9e-78	--	predicted protein [Populus trichocarpa] gb|EEE98455.1| predicted protein [Populus trichocarpa]
Singletons21382	581	366	581	ref|XP_002279988.1|	657	169	242	0.71	0.78	0.02	74	99.0	6e-55	--	PREDICTED: hypothetical protein [Vitis vinifera] emb|CAO68293.1| unnamed protein product [Vitis vinifera]
Singletons21383	269	268	140	ref|XP_002278763.1|	446	60	101	0.67	0.83	0	43	63.5	4e-21	--	PREDICTED: hypothetical protein [Vitis vinifera]
Singletons21386	613	26	613	ref|XP_002273652.1|	707	184	379	0.72	0.83	0	196	298	2e-79	--	PREDICTED: hypothetical protein [Vitis vinifera]
Singletons21389	418	278	6	ref|XP_002272475.1|	596	17	108	0.65	0.75	0.01	92	117	3e-25	--	PREDICTED: hypothetical protein [Vitis vinifera] emb|CAO49641.1| unnamed protein product [Vitis vinifera]
Singletons21390	385	385	185	ref|XP_002283179.1|	143	77	143	0.97	1	0	67	134	3e-30	--	PREDICTED: hypothetical protein [Vitis vinifera] emb|CAO65419.1| unnamed protein product [Vitis vinifera]
Singletons21392	227	227	93	ref|XP_002325076.1|	443	318	362	0.73	0.8	0	45	64.3	4e-09	--	predicted protein [Populus trichocarpa] gb|EEF03641.1| predicted protein [Populus trichocarpa]
Singletons21393	948	100	948	ref|XP_002279051.1|	382	1	291	0.68	0.78	0.03	292	374	1e-102	--	PREDICTED: hypothetical protein [Vitis vinifera]
Singletons21394	2086	164	1699	ref|XP_002285492.1|	552	45	552	0.87	0.92	0	512	924	0.0	--	PREDICTED: hypothetical protein [Vitis vinifera]
Singletons21395	631	630	559	gb|ACU17345.1|	65	42	65	1	1	0	24	55.5	4e-06	--	unknown [Glycine max]
Singletons21396	301	225	1	ref|XP_002282079.1|	383	1	65	0.5	0.65	0	75	67.8	4e-10	--	PREDICTED: hypothetical protein [Vitis vinifera] emb|CAO63458.1| unnamed protein product [Vitis vinifera]
Singletons21397	1118	1116	190	ref|XP_002529591.1|	515	207	515	0.62	0.75	0	310	385	1e-105	--	conserved hypothetical protein [Ricinus communis] gb|EEF32783.1| conserved hypothetical protein [Ricinus communis]
Singletons21398	733	158	733	ref|XP_002282408.1|	857	18	207	0.63	0.73	0.01	195	233	2e-59	--	PREDICTED: hypothetical protein [Vitis vinifera]
Singletons21404	822	271	615	ref|XP_002277894.1|	611	499	611	0.82	0.87	0	115	194	7e-48	--	PREDICTED: hypothetical protein [Vitis vinifera]
Singletons21405	374	4	372	ref|XP_002523775.1|	550	134	253	0.5	0.61	0.05	130	107	3e-22	--	cytochrome P450, putative [Ricinus communis] gb|EEF38624.1| cytochrome P450, putative [Ricinus communis]
Singletons21409	217	134	3	ref|XP_002270472.1|	558	23	66	0.88	0.93	0	44	85.1	2e-15	--	PREDICTED: hypothetical protein [Vitis vinifera] emb|CAO15649.1| unnamed protein product [Vitis vinifera]
Singletons21411	518	119	3	ref|NP_850437.1|	915	62	100	0.82	0.94	0	39	71.6	3e-11	--	forkhead-associated domain-containing protein / FHA domain-containing protein [Arabidopsis thaliana]
Singletons21413	1432	18	1403	ref|XP_002278495.1|	465	1	463	0.88	0.95	0	463	858	0.0	--	PREDICTED: hypothetical protein [Vitis vinifera] emb|CAO21467.1| unnamed protein product [Vitis vinifera]
Singletons21414	458	458	3	ref|XP_002280794.1|	219	25	176	0.88	0.93	0	152	279	6e-74	--	PREDICTED: hypothetical protein isoform 4 [Vitis vinifera]
Singletons21415	600	598	98	ref|XP_002277269.1|	893	724	891	0.81	0.86	0	168	268	2e-70	--	PREDICTED: hypothetical protein [Vitis vinifera]
Singletons21417	711	422	90	ref|XP_002531880.1|	377	1	111	0.7	0.83	0	111	167	1e-39	--	Dolichyl-P-Man:Man(5)GlcNAc(2)-PP-dolichyl mannosyltransferase, putative [Ricinus communis] gb|EEF30517.1| Dolichyl-P-Man:Man(5)GlcNAc(2)-PP-dolichyl mannosyltransferase, putative [Ricinus communis]
Singletons21421	522	210	332	ref|XP_002278247.1|	728	688	728	0.87	0.97	0	41	80.9	5e-14	--	PREDICTED: hypothetical protein [Vitis vinifera] emb|CAN64445.1| hypothetical protein [Vitis vinifera] emb|CAO40144.1| unnamed protein product [Vitis vinifera]
Singletons21422	320	217	2	ref|NP_180511.1|	153	1	72	0.66	0.8	0	72	106	9e-22	--	17.6 kDa class I small heat shock protein (HSP17.6B-CI) [Arabidopsis thaliana] gb|AAC95188.1| putative small heat shock protein [Arabidopsis thaliana] gb|AAM63628.1| putative small heat shock protein [Arabidopsis thaliana] dbj|BAD42928.1| putative small heat shock protein [Arabidopsis thaliana] dbj|BAD43036.1| putative small heat shock protein [Arabidopsis thaliana] dbj|BAD44562.1| putative small…
Singletons21423	259	2	112	ref|XP_002531415.1|	333	11	47	0.56	0.72	0	37	57.8	3e-14	--	zinc finger protein, putative [Ricinus communis] gb|EEF30957.1| zinc finger protein, putative [Ricinus communis]
Singletons21425	1231	3	581	emb|CAO70870.1|	470	278	470	0.89	0.95	0	193	365	5e-99	--	unnamed protein product [Vitis vinifera]
Singletons21427	481	480	352	ref|XP_002283465.1|	417	375	417	0.83	0.93	0	43	79.7	9e-14	--	PREDICTED: hypothetical protein [Vitis vinifera] emb|CAN72362.1| hypothetical protein [Vitis vinifera] emb|CAO43986.1| unnamed protein product [Vitis vinifera]
Singletons21430	585	137	583	ref|XP_002264522.1|	260	4	150	0.73	0.83	0	149	222	1e-56	--	PREDICTED: hypothetical protein isoform 1 [Vitis vinifera]
Singletons21432	871	2	577	ref|XP_002276973.1|	261	65	260	0.77	0.86	0.02	196	301	7e-80	--	PREDICTED: hypothetical protein [Vitis vinifera] emb|CAO44895.1| unnamed protein product [Vitis vinifera]
Singletons21434	1002	1001	609	ref|XP_002267624.1|	516	236	363	0.88	0.91	0	131	226	1e-113	--	PREDICTED: hypothetical protein [Vitis vinifera]
Singletons21437	592	1	105	gb|ACJ84721.1|	396	362	396	0.82	0.94	0	35	68.2	5e-10	--	unknown [Medicago truncatula]
Singletons21438	1526	1377	178	emb|CAO70840.1|	411	5	406	0.69	0.82	0	404	580	1e-163	--	unnamed protein product [Vitis vinifera]
Singletons21439	750	356	748	ref|XP_002264715.1|	452	191	323	0.78	0.85	0.01	133	206	4e-99	--	PREDICTED: hypothetical protein [Vitis vinifera] emb|CAO66073.1| unnamed protein product [Vitis vinifera]
Singletons21440	2026	72	1640	ref|XP_002283902.1|	520	1	518	0.8	0.89	0	527	848	0.0	--	PREDICTED: hypothetical protein [Vitis vinifera] emb|CAO71960.1| unnamed protein product [Vitis vinifera]
Singletons21443	243	230	48	ref|XP_002266476.1|	377	295	349	0.45	0.65	0	61	60.8	4e-08	--	PREDICTED: hypothetical protein [Vitis vinifera] emb|CAO68782.1| unnamed protein product [Vitis vinifera]
Singletons21444	652	4	504	gb|AAF31152.1|AF078680_1	171	4	167	0.6	0.77	0	167	198	4e-49	--	calcium-binding protein [Olea europaea]
Singletons21445	1301	190	2	ref|XP_002524772.1|	437	375	434	0.65	0.74	0	63	87.4	3e-15	--	LEC14B protein, putative [Ricinus communis] gb|EEF37615.1| LEC14B protein, putative [Ricinus communis]
Singletons21446	403	121	402	ref|XP_002268066.1|	771	1	89	0.63	0.8	0	94	113	7e-24	--	PREDICTED: hypothetical protein [Vitis vinifera]
Singletons21447	258	120	1	ref|XP_002269424.1|	444	315	354	0.7	0.87	0	40	69.7	1e-11	--	PREDICTED: hypothetical protein [Vitis vinifera]
Singletons21449	1169	909	178	ref|XP_002278222.1|	251	1	251	0.82	0.87	0.03	253	409	1e-112	--	PREDICTED: flavonoid-related R2R3 MYB 4a repressor transcription factor [Vitis vinifera] gb|ABL61515.1| R2R3 Myb4a C2 repressor motif protein [Vitis vinifera] emb|CAO47372.1| unnamed protein product [Vitis vinifera]
Singletons21451	437	128	406	ref|XP_002272510.1|	171	10	100	0.38	0.5	0.03	96	62.0	2e-08	--	PREDICTED: hypothetical protein [Vitis vinifera]
Singletons21455	1367	1365	805	ref|NP_182139.1|	214	18	211	0.65	0.74	0.06	200	252	8e-65	--	zinc finger (C3HC4-type RING finger) family protein [Arabidopsis thaliana] sp|O82353.1|ATL2M_ARATH RecName: Full=RING-H2 finger protein ATL2M gb|AAC62890.1| hypothetical protein [Arabidopsis thaliana] gb|AAL69457.1| At2g46160/T3F17.19 [Arabidopsis thaliana]
Singletons21456	345	152	3	gb|EEC81877.1|	163	28	77	0.64	0.66	0	50	65.5	2e-09	--	hypothetical protein OsI_25678 [Oryza sativa Indica Group]
Singletons21457	355	342	1	ref|XP_002278269.1|	243	103	232	0.39	0.45	0.12	131	67.0	6e-10	--	PREDICTED: hypothetical protein [Vitis vinifera]
Singletons21458	205	1	114	ref|XP_002525861.1|	378	151	188	0.65	0.89	0	38	62.8	9e-14	--	caspase, putative [Ricinus communis] gb|EEF36555.1| caspase, putative [Ricinus communis]
Singletons21461	2568	2036	354	ref|XP_002265261.1|	731	178	731	0.53	0.66	0.01	572	525	0.0	--	PREDICTED: hypothetical protein [Vitis vinifera]
Singletons21463	317	3	317	ref|XP_002269080.1|	1045	685	789	0.88	0.92	0	105	192	8e-48	--	PREDICTED: hypothetical protein [Vitis vinifera]
Singletons21464	620	21	470	ref|XP_002267971.1|	731	425	575	0.58	0.7	0	151	153	6e-51	--	PREDICTED: hypothetical protein [Vitis vinifera] emb|CAO65973.1| unnamed protein product [Vitis vinifera]
Singletons21465	426	3	119	emb|CAO21928.1|	686	636	674	0.74	0.82	0	39	62.8	1e-08	--	unnamed protein product [Vitis vinifera]
Singletons21468	473	473	3	ref|XP_002516899.1|	744	25	181	0.96	0.97	0	157	311	1e-83	--	Cullin-1, putative [Ricinus communis] gb|EEF45513.1| Cullin-1, putative [Ricinus communis]
Singletons21470	611	262	14	ref|XP_002519497.1|	256	102	183	0.65	0.78	0	83	110	7e-23	--	conserved hypothetical protein [Ricinus communis] gb|EEF42911.1| conserved hypothetical protein [Ricinus communis]
Singletons21474	1609	371	1609	ref|XP_002524855.1|	673	173	586	0.55	0.73	0	414	449	1e-162	--	ATP binding protein, putative [Ricinus communis] gb|EEF37479.1| ATP binding protein, putative [Ricinus communis]
Singletons21477	641	329	3	ref|XP_002305821.1|	233	1	109	0.83	0.93	0	109	201	4e-50	--	predicted protein [Populus trichocarpa] gb|EEE86332.1| predicted protein [Populus trichocarpa]
Singletons21478	1669	147	1388	ref|XP_002271813.1|	572	143	569	0.62	0.72	0.04	432	475	1e-134	--	PREDICTED: hypothetical protein [Vitis vinifera] emb|CAO38827.1| unnamed protein product [Vitis vinifera]
Singletons21484	361	40	300	ref|XP_002515280.1|	563	1	84	0.5	0.73	0	87	90.1	7e-17	--	conserved hypothetical protein [Ricinus communis] gb|EEF47264.1| conserved hypothetical protein [Ricinus communis]
Singletons21485	240	239	3	ref|XP_002509581.1|	789	562	640	0.96	0.98	0	79	157	3e-37	--	translation elongation factor G, putative [Ricinus communis] gb|EEF50968.1| translation elongation factor G, putative [Ricinus communis]
Singletons21486	993	174	992	emb|CAO39360.1|	319	1	259	0.58	0.68	0.03	282	281	7e-74	--	unnamed protein product [Vitis vinifera]
Singletons21487	1520	1518	1054	ref|XP_002265561.1|	1622	181	339	0.57	0.71	0.02	159	156	3e-88	--	PREDICTED: hypothetical protein [Vitis vinifera]
Singletons21488	678	3	506	emb|CAN67132.1|	390	176	340	0.82	0.86	0	168	262	3e-89	--	hypothetical protein [Vitis vinifera]
Singletons21489	441	6	437	ref|XP_002275886.1|	874	396	540	0.68	0.76	0	145	183	4e-45	--	PREDICTED: hypothetical protein [Vitis vinifera]
Singletons21493	1270	751	1263	ref|XP_002275219.1|	570	144	294	0.53	0.63	0	171	155	4e-50	--	PREDICTED: hypothetical protein [Vitis vinifera]
Singletons21495	718	716	3	ref|XP_002274350.1|	335	100	335	0.77	0.83	0	240	358	2e-97	--	PREDICTED: hypothetical protein [Vitis vinifera] ref|XP_002262939.1| PREDICTED: hypothetical protein [Vitis vinifera] emb|CAO41618.1| unnamed protein product [Vitis vinifera]
Singletons21496	1153	724	104	ref|XP_002272380.1|	321	116	321	0.73	0.87	0	207	311	1e-120	--	PREDICTED: hypothetical protein [Vitis vinifera] emb|CAO24440.1| unnamed protein product [Vitis vinifera]
Singletons21497	358	357	1	ref|XP_002267166.1|	1373	517	635	0.65	0.81	0	119	169	9e-41	--	PREDICTED: hypothetical protein [Vitis vinifera]
Singletons21500	1384	1	1068	gb|ABE87583.1|	528	182	528	0.45	0.6	0.02	365	264	2e-68	--	Hemopexin; D-tyrosyl-tRNA(Tyr) deacylase [Medicago truncatula]
Singletons21502	796	794	288	ref|XP_002284414.1|	394	226	394	0.67	0.85	0	169	235	4e-60	--	PREDICTED: hypothetical protein [Vitis vinifera]
Singletons21503	438	156	434	emb|CAO21498.1|	722	554	646	0.89	0.92	0	93	175	1e-56	--	unnamed protein product [Vitis vinifera]
Singletons21505	1482	163	1365	ref|XP_002277415.1|	441	37	441	0.8	0.87	0.01	406	631	1e-179	--	PREDICTED: hypothetical protein [Vitis vinifera]
Singletons21506	403	5	121	emb|CAN65347.1|	1500	287	325	0.66	0.82	0	39	63.2	9e-21	--	hypothetical protein [Vitis vinifera]
Singletons21512	683	159	527	emb|CAN69474.1|	1383	1261	1382	0.76	0.82	0	123	194	2e-58	--	hypothetical protein [Vitis vinifera]
Singletons21520	571	31	435	emb|CAN70930.1|	773	1	129	0.72	0.77	0	136	170	5e-47	--	hypothetical protein [Vitis vinifera]
Singletons21523	243	241	104	ref|XP_002281842.1|	1421	717	762	0.8	0.84	0	46	79.0	2e-13	--	PREDICTED: hypothetical protein [Vitis vinifera]
Singletons21524	434	1	306	emb|CAN69833.1|	684	494	597	0.52	0.6	0.01	104	99.4	8e-28	--	hypothetical protein [Vitis vinifera]
Singletons21525	607	341	607	gb|AAF70824.1|AF154423_1	852	5	85	0.69	0.75	0	89	120	1e-25	--	putative beta-galactosidase [Lycopersicon esculentum]
Singletons21526	757	1	165	ref|XP_002307476.1|	248	165	219	0.87	0.92	0	55	105	5e-21	--	predicted protein [Populus trichocarpa] gb|EEE94472.1| predicted protein [Populus trichocarpa]
Singletons21527	1481	1481	288	ref|XP_002267637.1|	840	359	763	0.48	0.64	0.05	420	346	4e-93	--	PREDICTED: hypothetical protein [Vitis vinifera]
Singletons21530	1047	195	755	ref|XP_002366271.1|	811	16	190	0.29	0.49	0	188	58.2	1e-06	--	poly(A) polymerase, putative [Toxoplasma gondii ME49] gb|EEA99130.1| poly(A) polymerase, putative [Toxoplasma gondii ME49]
Singletons21531	1505	1489	5	ref|XP_002272174.1|	544	37	533	0.76	0.86	0	497	771	0.0	--	PREDICTED: hypothetical protein [Vitis vinifera]
Singletons21533	872	765	1	ref|XP_002306423.1|	395	1	251	0.72	0.82	0	257	359	2e-97	--	predicted protein [Populus trichocarpa] gb|EEE93419.1| predicted protein [Populus trichocarpa]
Singletons21536	541	1	324	ref|XP_002272736.1|	313	203	313	0.76	0.88	0.02	111	180	5e-44	--	PREDICTED: hypothetical protein [Vitis vinifera]
Singletons21537	282	280	110	ref|XP_002534165.1|	382	313	369	0.66	0.84	0	57	89.7	9e-17	--	purine transporter, putative [Ricinus communis] gb|EEF28219.1| purine transporter, putative [Ricinus communis]
Singletons21540	240	13	240	emb|CAO44105.1|	540	103	170	0.44	0.52	0	76	55.5	2e-06	--	unnamed protein product [Vitis vinifera]
Singletons21541	1235	513	1091	ref|XP_002282609.1|	353	156	348	0.74	0.85	0	193	306	1e-103	--	PREDICTED: hypothetical protein [Vitis vinifera]
Singletons21543	637	123	491	emb|CAN66439.1|	2076	1537	1658	0.65	0.74	0	123	162	2e-67	--	hypothetical protein [Vitis vinifera]
Singletons21544	1010	2	553	ref|XP_002285267.1|	495	182	365	0.9	0.98	0	184	360	1e-148	--	PREDICTED: hypothetical protein [Vitis vinifera] emb|CAO42441.1| unnamed protein product [Vitis vinifera]
Singletons21546	1114	1102	5	ref|XP_002266542.1|	510	1	359	0.56	0.69	0.01	373	392	1e-107	--	PREDICTED: hypothetical protein [Vitis vinifera]
Singletons21547	218	4	216	ref|XP_002283096.1|	802	513	583	0.84	0.91	0	71	127	3e-28	--	PREDICTED: hypothetical protein [Vitis vinifera]
Singletons21551	613	240	371	gb|ACJ83608.1|	66	6	49	0.61	0.7	0	44	62.4	3e-08	--	unknown [Medicago truncatula]
Singletons21552	316	1	285	ref|XP_002301016.1|	591	68	162	0.61	0.73	0.01	96	107	5e-22	--	predicted protein [Populus trichocarpa] gb|EEE80289.1| predicted protein [Populus trichocarpa]
Singletons21553	1705	3	1028	ref|XP_002510242.1|	425	83	423	0.83	0.92	0	342	595	1e-168	--	protein phosphatase, putative [Ricinus communis] gb|EEF52429.1| protein phosphatase, putative [Ricinus communis]
Singletons21556	209	3	209	gb|ACF33171.1|	537	388	456	0.91	0.92	0	69	132	9e-30	--	mannan synthase [Coffea canephora]
Singletons21559	992	349	702	ref|XP_002521583.1|	382	261	380	0.71	0.83	0.01	120	174	2e-60	--	sugar transporter, putative [Ricinus communis] gb|EEF40854.1| sugar transporter, putative [Ricinus communis]
Singletons21560	882	881	465	ref|XP_002510354.1|	512	373	511	0.92	0.97	0	139	265	6e-69	--	protein phosphatase 2c, putative [Ricinus communis] gb|EEF52541.1| protein phosphatase 2c, putative [Ricinus communis]
Singletons21561	682	682	2	ref|XP_002265786.1|	616	72	298	0.88	0.94	0	227	408	1e-112	--	PREDICTED: hypothetical protein [Vitis vinifera]
Singletons21565	897	884	507	ref|XP_002274433.1|	299	67	192	0.67	0.79	0.01	128	172	5e-41	--	PREDICTED: hypothetical protein [Vitis vinifera]
Singletons21568	682	2	634	ref|XP_002511283.1|	633	423	633	0.86	0.94	0	211	380	1e-104	--	BRASSINOSTEROID INSENSITIVE 1-associated receptor kinase 1 precursor, putative [Ricinus communis] gb|EEF51885.1| BRASSINOSTEROID INSENSITIVE 1-associated receptor kinase 1 precursor, putative [Ricinus communis]
Singletons21569	1472	1444	422	ref|XP_002271322.1|	341	1	341	0.85	0.91	0	341	598	1e-169	--	PREDICTED: hypothetical protein [Vitis vinifera]
Singletons21571	296	285	19	ref|XP_002278108.1|	1046	253	341	0.37	0.55	0	89	63.9	5e-09	--	PREDICTED: hypothetical protein [Vitis vinifera]
Singletons21572	1122	1122	295	ref|XP_002277148.1|	411	135	411	0.83	0.92	0	277	464	1e-129	--	PREDICTED: hypothetical protein [Vitis vinifera]
Singletons21573	279	267	1	ref|XP_002513962.1|	388	185	273	0.76	0.83	0	89	132	9e-30	--	L-ascorbate peroxidase, putative [Ricinus communis] gb|EEF48545.1| L-ascorbate peroxidase, putative [Ricinus communis]
Singletons21575	910	2	910	ref|XP_002271765.1|	815	363	665	0.8	0.87	0	304	472	1e-131	--	PREDICTED: hypothetical protein [Vitis vinifera]
Singletons21576	727	638	6	ref|XP_002277470.1|	382	1	233	0.56	0.65	0.1	235	233	1e-59	--	PREDICTED: hypothetical protein [Vitis vinifera]
Singletons21577	366	304	140	gb|ACU19706.1|	456	334	388	0.76	0.9	0	55	90.9	2e-28	--	unknown [Glycine max]
Singletons21578	293	128	292	ref|XP_002531359.1|	425	12	66	0.67	0.78	0	55	73.6	1e-16	--	conserved hypothetical protein [Ricinus communis] gb|EEF31027.1| conserved hypothetical protein [Ricinus communis]
Singletons21582	1107	432	764	ref|XP_002273941.1|	524	371	481	0.67	0.84	0	111	160	4e-81	--	PREDICTED: hypothetical protein [Vitis vinifera]
Singletons21584	907	555	1	ref|XP_002273806.1|	487	215	388	0.62	0.74	0.01	187	226	3e-57	--	PREDICTED: hypothetical protein [Vitis vinifera]
Singletons21585	333	298	80	ref|XP_002263671.1|	228	20	84	0.52	0.65	0	73	65.5	2e-09	--	PREDICTED: hypothetical protein isoform 2 [Vitis vinifera] emb|CAO45336.1| unnamed protein product [Vitis vinifera]
Singletons21586	571	89	259	ref|XP_002451753.1|	1442	264	318	0.59	0.7	0	57	61.6	4e-08	--	hypothetical protein SORBIDRAFT_04g007260 [Sorghum bicolor] gb|EES04729.1| hypothetical protein SORBIDRAFT_04g007260 [Sorghum bicolor]
Singletons21591	685	17	685	ref|XP_002267724.1|	1010	475	705	0.66	0.75	0.03	232	293	7e-78	--	PREDICTED: hypothetical protein, partial [Vitis vinifera]
Singletons21594	263	2	118	emb|CAN72141.1|	1416	1254	1292	0.69	0.84	0	39	65.9	5e-11	--	hypothetical protein [Vitis vinifera]
Singletons21595	826	37	774	gb|ABQ10203.1|	509	10	259	0.7	0.82	0.01	251	361	4e-98	--	cysteine protease Cp5 [Actinidia deliciosa]
Singletons21597	338	3	332	emb|CAN80075.1|	349	72	180	0.37	0.58	0.01	112	71.6	2e-11	--	hypothetical protein [Vitis vinifera]
Singletons21599	301	290	3	emb|CAN76368.1|	1005	270	364	0.6	0.74	0.02	98	103	6e-21	--	hypothetical protein [Vitis vinifera]
Singletons21600	1584	145	1584	gb|ABM05488.1|	529	1	480	0.9	0.94	0	482	871	0.0	--	Impa2 [Nicotiana benthamiana]
Singletons21601	1275	249	1103	ref|XP_002322156.1|	355	63	353	0.48	0.71	0.02	291	289	4e-89	--	predicted protein [Populus trichocarpa] gb|EEF06283.1| predicted protein [Populus trichocarpa]
Singletons21602	412	410	168	ref|XP_002266056.1|	393	313	393	0.97	0.97	0	81	158	2e-37	--	PREDICTED: hypothetical protein [Vitis vinifera]
Singletons21603	443	9	416	ref|XP_002532127.1|	1142	751	879	0.34	0.57	0.01	138	78.6	2e-13	--	leucine-rich repeat containing protein, putative [Ricinus communis] gb|EEF30247.1| leucine-rich repeat containing protein, putative [Ricinus communis]
Singletons21605	237	151	2	ref|XP_002514706.1|	457	153	202	0.78	0.84	0	50	84.7	4e-21	--	dimethylaniline monooxygenase, putative [Ricinus communis] gb|EEF47812.1| dimethylaniline monooxygenase, putative [Ricinus communis]
Singletons21608	536	2	151	ref|XP_002275598.1|	430	377	426	0.76	0.88	0	50	81.6	3e-14	--	PREDICTED: hypothetical protein [Vitis vinifera] emb|CAO22649.1| unnamed protein product [Vitis vinifera]
Singletons21613	1641	315	1262	ref|XP_002515367.1|	323	8	323	0.85	0.95	0	316	533	1e-149	--	UDP-sugar transporter, putative [Ricinus communis] gb|EEF46816.1| UDP-sugar transporter, putative [Ricinus communis]
Singletons21615	964	964	233	emb|CAN62860.1|	718	220	463	0.67	0.82	0	244	358	1e-116	--	hypothetical protein [Vitis vinifera]
Singletons21617	1734	431	1615	ref|XP_002267664.1|	524	138	524	0.67	0.8	0	395	509	0.0	--	PREDICTED: hypothetical protein [Vitis vinifera]
Singletons21619	848	323	6	ref|XP_002528434.1|	192	84	189	0.83	0.9	0	106	178	1e-69	--	conserved hypothetical protein [Ricinus communis] sp|B9SR15.1|U4973_RICCO RecName: Full=UPF0497 membrane protein 3 gb|EEF33917.1| conserved hypothetical protein [Ricinus communis]
Singletons21620	1789	168	1583	ref|XP_002280709.1|	483	6	483	0.7	0.8	0.01	481	664	0.0	--	PREDICTED: hypothetical protein [Vitis vinifera] emb|CAO47634.1| unnamed protein product [Vitis vinifera]
Singletons21623	879	1	879	gb|ACL98052.1|	336	2	292	0.81	0.91	0	293	507	1e-142	--	flavonol synthase [Camellia sinensis]
Singletons21624	2038	1553	399	emb|CAO40139.1|	509	59	493	0.48	0.59	0.14	449	373	1e-101	--	unnamed protein product [Vitis vinifera]
Singletons21625	643	581	3	emb|CAN68723.1|	390	69	278	0.63	0.68	0.09	214	244	6e-63	--	hypothetical protein [Vitis vinifera]
Singletons21626	1832	1342	329	ref|XP_002271465.1|	428	87	425	0.72	0.82	0	339	509	1e-149	--	PREDICTED: hypothetical protein [Vitis vinifera]
Singletons21628	1602	16	1290	ref|XP_002279561.1|	420	5	420	0.74	0.84	0	428	629	1e-178	--	PREDICTED: hypothetical protein [Vitis vinifera] emb|CAO68106.1| unnamed protein product [Vitis vinifera]
Singletons21629	617	3	254	gb|ABR24273.1|	263	180	263	0.79	0.95	0	84	153	9e-36	--	iron-containing superoxide dismutase [Brassica napus]
Singletons21631	533	235	414	ref|XP_002265460.1|	464	1	53	0.65	0.78	0	60	76.3	1e-12	--	PREDICTED: hypothetical protein [Vitis vinifera]
Singletons21632	299	298	2	ref|XP_002268369.1|	1971	561	659	0.95	1	0	99	192	1e-47	--	PREDICTED: hypothetical protein [Vitis vinifera]
Singletons21633	1379	1145	291	ref|XP_002277651.1|	296	1	296	0.79	0.83	0.05	303	461	1e-128	--	PREDICTED: hypothetical protein [Vitis vinifera] emb|CAO64250.1| unnamed protein product [Vitis vinifera]
Singletons21636	1084	129	1061	ref|XP_002265230.1|	478	1	315	0.55	0.67	0.04	326	314	1e-83	--	PREDICTED: hypothetical protein [Vitis vinifera]
Singletons21637	1177	1175	534	ref|XP_002285800.1|	522	281	507	0.69	0.82	0.05	227	312	3e-83	--	PREDICTED: hypothetical protein [Vitis vinifera] emb|CAO61732.1| unnamed protein product [Vitis vinifera]
Singletons21639	1754	1752	694	emb|CAN78021.1|	626	64	426	0.63	0.79	0.04	369	458	0.0	--	hypothetical protein [Vitis vinifera]
Singletons21640	225	225	1	ref|XP_002526027.1|	390	221	295	0.66	0.76	0	75	103	6e-21	--	Prolactin regulatory element-binding protein, putative [Ricinus communis] gb|EEF36367.1| Prolactin regulatory element-binding protein, putative [Ricinus communis]
Singletons21642	263	75	263	ref|XP_002273671.1|	99	1	65	0.92	0.96	0.03	65	120	4e-26	--	PREDICTED: hypothetical protein [Vitis vinifera] emb|CAO45488.1| unnamed protein product [Vitis vinifera]
Singletons21643	1676	1665	256	ref|XP_002323288.1|	697	1	528	0.28	0.43	0.13	546	197	3e-48	--	predicted protein [Populus trichocarpa] gb|EEF05049.1| predicted protein [Populus trichocarpa]
Singletons21646	941	861	115	ref|XP_002268785.1|	263	1	262	0.51	0.64	0.05	264	231	1e-58	--	PREDICTED: hypothetical protein [Vitis vinifera] emb|CAO43554.1| unnamed protein product [Vitis vinifera]
Singletons21654	1228	290	1093	emb|CAO22913.1|	381	91	361	0.46	0.59	0.01	272	217	2e-54	--	unnamed protein product [Vitis vinifera]
Singletons21655	788	779	195	ref|XP_002283199.1|	262	69	262	0.73	0.86	0	195	303	1e-80	--	PREDICTED: hypothetical protein [Vitis vinifera] emb|CAO64364.1| unnamed protein product [Vitis vinifera]
Singletons21656	742	741	196	emb|CAN77170.1|	1190	332	546	0.41	0.53	0.17	221	150	2e-34	--	hypothetical protein [Vitis vinifera]
Singletons21657	247	247	2	ref|XP_002280133.1|	1195	631	712	0.95	1	0	82	167	3e-40	--	PREDICTED: hypothetical protein [Vitis vinifera]
Singletons21658	257	1	231	ref|XP_002273506.1|	713	9	85	0.79	0.9	0	77	125	1e-27	--	PREDICTED: hypothetical protein isoform 2 [Vitis vinifera]
Singletons21659	1395	3	617	ref|XP_002278345.1|	662	263	467	0.78	0.9	0	205	342	1e-158	--	PREDICTED: hypothetical protein [Vitis vinifera]
Singletons21662	2176	2057	243	ref|XP_002270857.1|	605	1	604	0.64	0.74	0.03	625	709	0.0	--	PREDICTED: hypothetical protein [Vitis vinifera]
Singletons21663	700	144	581	ref|XP_002517736.1|	887	742	887	0.9	0.97	0	146	261	3e-83	--	conserved hypothetical protein [Ricinus communis] gb|EEF44668.1| conserved hypothetical protein [Ricinus communis]
Singletons21666	1447	219	1025	emb|CAO49292.1|	600	40	314	0.44	0.57	0.07	291	203	7e-87	--	unnamed protein product [Vitis vinifera]
Singletons21670	639	290	604	emb|CAN64368.1|	423	96	200	0.49	0.69	0	105	103	2e-29	--	hypothetical protein [Vitis vinifera]
Singletons21671	1375	786	1	ref|XP_002276173.1|	375	71	321	0.7	0.79	0	262	353	1e-109	--	PREDICTED: hypothetical protein [Vitis vinifera] emb|CAO66678.1| unnamed protein product [Vitis vinifera]
Singletons21676	207	2	205	ref|XP_002528768.1|	466	183	250	0.54	0.76	0	68	82.4	1e-14	--	UDP-glucosyltransferase, putative [Ricinus communis] gb|EEF33590.1| UDP-glucosyltransferase, putative [Ricinus communis]
Singletons21678	1121	128	970	ref|XP_002276674.1|	307	26	305	0.81	0.88	0	281	455	1e-126	--	PREDICTED: hypothetical protein [Vitis vinifera]
Singletons21679	1112	162	863	ref|XP_002263352.1|	282	2	282	0.45	0.56	0.16	281	227	2e-57	--	PREDICTED: hypothetical protein [Vitis vinifera]
Singletons21682	561	540	1	emb|CAO39469.1|	930	379	559	0.72	0.82	0	181	267	5e-70	--	unnamed protein product [Vitis vinifera]
Singletons21688	206	206	138	ref|XP_002518555.1|	671	106	128	0.6	0.73	0	23	38.9	4e-07	--	ATP binding protein, putative [Ricinus communis] gb|EEF43942.1| ATP binding protein, putative [Ricinus communis]
Singletons21691	593	575	228	ref|XP_002521826.1|	303	188	303	0.85	0.89	0	116	211	3e-53	--	axonemal dynein light chain, putative [Ricinus communis] gb|EEF40636.1| axonemal dynein light chain, putative [Ricinus communis]
Singletons21693	600	324	4	ref|XP_002262917.1|	774	449	566	0.45	0.61	0.09	118	99.4	2e-19	--	PREDICTED: hypothetical protein [Vitis vinifera]
Singletons21694	411	411	283	ref|XP_002305433.1|	307	47	89	0.58	0.67	0	43	56.6	9e-24	--	predicted protein [Populus trichocarpa] gb|EEE85944.1| predicted protein [Populus trichocarpa]
Singletons21695	427	1	426	ref|XP_002323427.1|	237	42	189	0.55	0.7	0.04	149	160	3e-38	--	predicted protein [Populus trichocarpa] gb|EEF05188.1| predicted protein [Populus trichocarpa]
Singletons21696	408	243	1	emb|CAO68597.1|	996	47	127	0.8	0.86	0	81	133	3e-36	--	unnamed protein product [Vitis vinifera]
Singletons21702	1167	1166	3	ref|XP_002513554.1|	2215	680	1067	0.9	0.96	0	388	711	0.0	--	glutamate synthase, putative [Ricinus communis] gb|EEF48957.1| glutamate synthase, putative [Ricinus communis]
Singletons21703	370	368	3	ref|XP_002526190.1|	782	617	739	0.47	0.73	0	123	121	2e-26	--	ATP binding protein, putative [Ricinus communis] gb|EEF36194.1| ATP binding protein, putative [Ricinus communis]
Singletons21706	394	3	347	ref|XP_002280125.1|	361	247	361	0.89	0.93	0	115	221	2e-56	--	PREDICTED: hypothetical protein [Vitis vinifera]
Singletons21708	964	833	3	emb|CAN78532.1|	1164	803	1097	0.63	0.77	0.06	295	336	2e-90	--	hypothetical protein [Vitis vinifera]
Singletons21710	472	2	367	ref|XP_002265908.1|	197	76	197	0.76	0.86	0	122	202	9e-51	--	PREDICTED: hypothetical protein [Vitis vinifera] emb|CAO14403.1| unnamed protein product [Vitis vinifera]
Singletons21713	477	149	3	ref|XP_002267586.1|	343	15	63	0.77	0.87	0	49	78.6	3e-14	--	PREDICTED: hypothetical protein [Vitis vinifera]
Singletons21714	834	833	177	gb|AAS66760.1|	843	625	843	0.87	0.95	0	219	395	1e-108	--	PHAVOLUTA-like HD-ZIPIII protein [Nicotiana sylvestris]
Singletons21715	273	168	269	emb|CAN79713.1|	298	1	34	0.88	0.97	0	34	64.3	4e-09	--	hypothetical protein [Vitis vinifera]
Singletons21718	622	378	620	ref|XP_002516594.1|	2515	403	485	0.74	0.78	0.02	83	115	1e-50	--	zinc finger protein, putative [Ricinus communis] gb|EEF45935.1| zinc finger protein, putative [Ricinus communis]
Singletons21721	346	345	1	ref|XP_002518263.1|	1075	414	528	0.82	0.9	0	115	186	5e-46	--	cation-transporting atpase plant, putative [Ricinus communis] gb|EEF44149.1| cation-transporting atpase plant, putative [Ricinus communis]
Singletons21723	819	672	145	emb|CAN71104.1|	244	3	181	0.6	0.71	0.04	184	198	8e-63	--	hypothetical protein [Vitis vinifera]
Singletons21724	314	168	1	gb|ABE01246.1|	449	1	56	1	1	0	56	122	1e-26	--	alpha tubulin [Camellia sinensis]
Singletons21725	2320	765	1751	ref|XP_002274254.1|	608	245	572	0.71	0.82	0	329	486	0.0	--	PREDICTED: hypothetical protein [Vitis vinifera]
Singletons21727	351	349	170	gb|AAK92773.1|	371	306	365	0.88	0.96	0	60	126	7e-28	--	putative delta 9 desaturase [Arabidopsis thaliana]
Singletons21729	441	165	440	ref|XP_002534135.1|	461	21	113	0.63	0.75	0.01	93	128	2e-28	--	Purple acid phosphatase precursor, putative [Ricinus communis] gb|EEF28252.1| Purple acid phosphatase precursor, putative [Ricinus communis]
Singletons21731	792	80	595	ref|XP_002273308.1|	163	1	161	0.72	0.8	0	172	245	3e-63	--	PREDICTED: hypothetical protein [Vitis vinifera] emb|CAO16768.1| unnamed protein product [Vitis vinifera]
Singletons21732	2352	2351	630	ref|XP_002264635.1|	1005	435	1005	0.66	0.77	0	576	692	0.0	--	PREDICTED: hypothetical protein [Vitis vinifera]
Singletons21733	579	178	579	ref|XP_002315855.1|	620	1	130	0.71	0.79	0	135	169	2e-40	--	predicted protein [Populus trichocarpa] gb|EEF02026.1| predicted protein [Populus trichocarpa]
Singletons21737	303	303	22	ref|XP_002275771.1|	151	58	151	0.84	0.92	0	94	173	5e-42	--	PREDICTED: hypothetical protein isoform 2 [Vitis vinifera] ref|XP_002275749.1| PREDICTED: hypothetical protein isoform 1 [Vitis vinifera]
Singletons21740	369	144	368	ref|XP_002267012.1|	1029	38	114	0.54	0.64	0.02	77	73.9	9e-14	--	PREDICTED: hypothetical protein [Vitis vinifera]
Singletons21742	301	177	299	ref|XP_002264409.1|	608	46	87	0.8	0.85	0.02	42	67.8	3e-16	--	PREDICTED: Myc2 bHLH protein [Vitis vinifera]
Singletons21744	1632	1400	294	ref|XP_002284801.1|	380	8	377	0.82	0.89	0	371	617	1e-174	--	PREDICTED: hypothetical protein [Vitis vinifera] emb|CAO44159.1| unnamed protein product [Vitis vinifera]
Singletons21745	295	219	1	emb|CAN71842.1|	425	95	166	0.84	0.93	0	73	124	3e-27	--	hypothetical protein [Vitis vinifera]
Singletons21749	543	5	340	gb|ACU15995.1|	237	119	235	0.61	0.78	0.05	119	142	1e-32	--	unknown [Glycine max]
Singletons21752	357	2	118	gb|ABX55779.1|	235	197	235	0.94	0.97	0	39	85.1	2e-15	--	isopentenyl diphosphate isomerase [Solanum lycopersicum]
Singletons21753	410	3	161	ref|XP_002285262.1|	446	391	445	0.89	0.94	0.03	55	100	5e-20	--	PREDICTED: hypothetical protein [Vitis vinifera] emb|CAO65682.1| unnamed protein product [Vitis vinifera]
Singletons21756	254	82	252	emb|CAN75609.1|	1599	920	976	0.47	0.61	0	57	57.4	5e-07	--	hypothetical protein [Vitis vinifera]
Singletons21757	1059	94	696	ref|XP_002276986.1|	264	1	201	0.95	0.99	0	201	395	1e-134	--	PREDICTED: similar to 40S ribosomal S4 protein [Vitis vinifera]
Singletons21759	2177	99	2177	ref|XP_002299379.1|	842	1	699	0.84	0.91	0.01	703	1176	0.0	--	predicted protein [Populus trichocarpa] gb|EEE84184.1| predicted protein [Populus trichocarpa]
Singletons21760	658	656	6	ref|XP_002273564.1|	376	45	261	0.82	0.92	0	217	377	1e-103	--	PREDICTED: hypothetical protein [Vitis vinifera] emb|CAO14701.1| unnamed protein product [Vitis vinifera]
Singletons21762	579	1	579	ref|XP_002271147.1|	1199	995	1187	0.78	0.89	0	193	307	3e-82	--	PREDICTED: hypothetical protein [Vitis vinifera] emb|CAO40133.1| unnamed protein product [Vitis vinifera]
Singletons21764	805	2	565	ref|XP_002274049.1|	431	238	425	0.79	0.92	0	188	315	2e-84	--	PREDICTED: hypothetical protein isoform 2 [Vitis vinifera]
Singletons21766	1275	1121	3	emb|CAO41059.1|	458	1	368	0.55	0.7	0.02	383	393	1e-107	--	unnamed protein product [Vitis vinifera]
Singletons21768	882	232	882	emb|CAO68487.1|	1258	14	232	0.81	0.9	0	219	360	1e-97	--	unnamed protein product [Vitis vinifera]
Singletons21770	473	173	331	emb|CAO66826.1|	250	197	250	0.62	0.74	0.01	54	64.3	4e-09	--	unnamed protein product [Vitis vinifera]
Singletons21772	1051	26	877	emb|CAO67026.1|	353	37	312	0.58	0.72	0.02	290	308	8e-82	--	unnamed protein product [Vitis vinifera]
Singletons21776	1404	671	1399	ref|XP_002264494.1|	1819	983	1222	0.56	0.67	0	244	248	1e-136	--	PREDICTED: hypothetical protein, partial [Vitis vinifera]
Singletons21778	724	722	3	ref|XP_002284093.1|	429	52	296	0.83	0.89	0.02	246	414	1e-114	--	PREDICTED: hypothetical protein [Vitis vinifera]
Singletons21779	452	450	1	ref|XP_002264429.1|	435	108	250	0.52	0.68	0	150	163	5e-39	--	PREDICTED: hypothetical protein [Vitis vinifera] emb|CAO43511.1| unnamed protein product [Vitis vinifera]
Singletons21784	663	2	403	gb|AAY79173.1|	212	76	212	0.77	0.89	0.02	137	212	3e-53	--	putative PISTILLATA-like MADS-box protein [Vitis vinifera] gb|ABK59993.1| B-class MADS-box transcription factor PISTILLATA [Vitis vinifera]
Singletons21786	762	761	3	dbj|BAC77532.1|	956	325	577	0.95	0.98	0	253	485	1e-135	--	plasma membrane H+-ATPase [Sesbania rostrata]
Singletons21790	1154	150	824	ref|XP_002309067.1|	261	1	245	0.4	0.54	0.08	246	154	4e-40	--	predicted protein [Populus trichocarpa] gb|EEE92590.1| predicted protein [Populus trichocarpa]
Singletons21791	332	331	8	ref|XP_002280367.1|	458	352	458	0.87	0.89	0	108	186	7e-46	--	PREDICTED: hypothetical protein [Vitis vinifera]
Singletons21793	388	386	210	ref|XP_002262724.1|	462	328	386	0.69	0.84	0	59	87.4	4e-16	--	PREDICTED: hypothetical protein [Vitis vinifera] emb|CAO24289.1| unnamed protein product [Vitis vinifera]
Singletons21796	533	1	351	emb|CAO24609.1|	148	33	147	0.71	0.87	0	117	182	1e-44	--	unnamed protein product [Vitis vinifera]
Singletons21798	241	1	225	ref|XP_002512380.1|	736	411	485	0.81	0.88	0	75	124	2e-27	--	pentatricopeptide repeat-containing protein, putative [Ricinus communis] gb|EEF49832.1| pentatricopeptide repeat-containing protein, putative [Ricinus communis]
Singletons21799	1261	260	1261	emb|CAO65658.1|	1585	733	1063	0.81	0.88	0	334	532	1e-178	--	unnamed protein product [Vitis vinifera]
Singletons21802	552	423	1	ref|XP_002273093.1|	368	1	144	0.7	0.84	0.02	144	205	2e-51	--	PREDICTED: hypothetical protein [Vitis vinifera] emb|CAO67935.1| unnamed protein product [Vitis vinifera]
Singletons21804	1777	46	1401	ref|XP_002514864.1|	461	1	460	0.81	0.87	0.02	462	751	0.0	--	receptor serine-threonine protein kinase, putative [Ricinus communis] gb|EEF47418.1| receptor serine-threonine protein kinase, putative [Ricinus communis]
Singletons21805	672	196	672	gb|ACU19390.1|	269	1	161	0.8	0.88	0.01	161	275	3e-72	--	unknown [Glycine max]
Singletons21806	313	2	313	ref|XP_002516674.1|	346	225	328	0.99	0.99	0	104	214	3e-54	--	Ubiquitin ligase SINAT3, putative [Ricinus communis] gb|EEF45693.1| Ubiquitin ligase SINAT3, putative [Ricinus communis]
Singletons21809	596	3	164	ref|XP_002312859.1|	218	165	218	0.74	0.83	0	54	87.8	6e-16	--	predicted protein [Populus trichocarpa] gb|EEE86814.1| predicted protein [Populus trichocarpa]
Singletons21812	1239	1239	16	ref|XP_002271373.1|	858	249	656	0.76	0.86	0	408	647	0.0	--	PREDICTED: hypothetical protein [Vitis vinifera] emb|CAO44704.1| unnamed protein product [Vitis vinifera]
Singletons21813	677	138	566	ref|XP_002308853.1|	534	400	534	0.41	0.52	0.02	146	84.0	2e-20	--	predicted protein [Populus trichocarpa] gb|EEE92376.1| predicted protein [Populus trichocarpa]
Singletons21815	555	406	131	emb|CAO65885.1|	836	485	576	0.83	0.9	0	92	157	8e-54	--	unnamed protein product [Vitis vinifera]
Singletons21817	1057	983	3	ref|XP_002303655.1|	364	2	324	0.6	0.74	0.01	331	392	1e-107	--	predicted protein [Populus trichocarpa] gb|EEE78634.1| predicted protein [Populus trichocarpa]
Singletons21821	508	506	381	gb|ABJ98719.1|	580	512	553	0.9	0.95	0	42	76.6	8e-13	--	isochorismate synthase [Solanum lycopersicum]
Singletons21822	416	416	120	ref|XP_002303461.1|	537	440	537	0.62	0.82	0	99	130	4e-29	--	predicted protein [Populus trichocarpa] gb|EEE78440.1| predicted protein [Populus trichocarpa]
Singletons21823	3788	202	3630	emb|CAO23422.1|	1182	104	1182	0.65	0.75	0.02	1176	1496	0.0	--	unnamed protein product [Vitis vinifera]
Singletons21824	971	970	2	ref|XP_002269989.1|	724	400	724	0.43	0.6	0.01	328	270	2e-70	--	PREDICTED: hypothetical protein [Vitis vinifera]
Singletons21826	1072	434	820	gb|ABE01401.1|	260	132	260	0.9	0.93	0	129	231	1e-121	--	14-3-3 protein [Camellia sinensis]
Singletons21829	1911	1083	1	ref|NP_849501.1|	857	186	543	0.76	0.85	0	361	581	0.0	--	ATPLDDELTA; phospholipase D [Arabidopsis thaliana] gb|AAG53975.1|AF322228_1 phospholipase D delta [Arabidopsis thaliana] gb|AAL11978.1|AF306345_1 phospholipase D [Arabidopsis thaliana] dbj|BAE99251.1| phospholipase D [Arabidopsis thaliana]
Singletons21830	599	2	244	emb|CAO61274.1|	345	265	345	0.8	0.88	0	81	144	7e-33	--	unnamed protein product [Vitis vinifera]
Singletons21831	309	8	301	ref|XP_002264838.1|	688	7	104	0.55	0.73	0	98	104	3e-21	--	PREDICTED: hypothetical protein [Vitis vinifera]
Singletons21833	575	537	1	ref|XP_002515430.1|	377	89	261	0.36	0.54	0.07	193	102	2e-20	--	transcription factor, putative [Ricinus communis] gb|EEF46879.1| transcription factor, putative [Ricinus communis]
Singletons21834	650	510	238	ref|XP_002279855.1|	90	1	90	0.51	0.69	0.01	92	98.2	5e-19	--	PREDICTED: hypothetical protein [Vitis vinifera]
Singletons21835	275	275	3	ref|XP_002263502.1|	170	19	111	0.69	0.8	0.02	93	131	2e-29	--	PREDICTED: hypothetical protein [Vitis vinifera] emb|CAN63135.1| hypothetical protein [Vitis vinifera] emb|CAO48776.1| unnamed protein product [Vitis vinifera]
Singletons21836	541	2	541	emb|CAO71246.1|	1013	154	330	0.71	0.85	0	180	263	4e-69	--	unnamed protein product [Vitis vinifera]
Singletons21837	1317	1258	581	ref|XP_002279040.1|	226	1	226	0.82	0.89	0	226	368	1e-100	--	PREDICTED: hypothetical protein [Vitis vinifera] emb|CAO42122.1| unnamed protein product [Vitis vinifera]
Singletons21838	245	3	245	ref|XP_002281486.1|	701	194	273	0.81	0.87	0	81	131	2e-29	--	PREDICTED: hypothetical protein [Vitis vinifera]
Singletons21841	495	128	490	ref|XP_002269621.1|	340	1	121	0.8	0.88	0	121	206	6e-52	--	PREDICTED: hypothetical protein isoform 1 [Vitis vinifera] emb|CAO17056.1| unnamed protein product [Vitis vinifera]
Singletons21843	1528	100	786	ref|XP_002524872.1|	411	21	255	0.71	0.81	0.03	238	338	1e-173	--	oxidoreductase, putative [Ricinus communis] gb|EEF37496.1| oxidoreductase, putative [Ricinus communis]
Singletons21845	585	108	464	emb|CAN74784.1|	295	161	291	0.71	0.8	0.09	131	214	5e-54	--	hypothetical protein [Vitis vinifera]
Singletons21846	814	369	812	ref|XP_002267971.1|	731	294	441	0.82	0.89	0	148	247	1e-105	--	PREDICTED: hypothetical protein [Vitis vinifera] emb|CAO65973.1| unnamed protein product [Vitis vinifera]
Singletons21848	1424	87	1106	ref|XP_002523810.1|	389	8	347	0.77	0.87	0	340	550	1e-154	--	Glucan endo-1,3-beta-glucosidase precursor, putative [Ricinus communis] gb|EEF38536.1| Glucan endo-1,3-beta-glucosidase precursor, putative [Ricinus communis]
Singletons21849	268	2	268	ref|XP_002273105.1|	1456	777	866	0.77	0.93	0.01	90	150	5e-35	--	PREDICTED: hypothetical protein [Vitis vinifera]
Singletons21851	537	240	536	ref|XP_002320958.1|	336	68	166	0.88	0.95	0	99	199	5e-67	--	predicted protein [Populus trichocarpa] gb|EEE99273.1| predicted protein [Populus trichocarpa]
Singletons21852	202	164	3	ref|XP_002301665.1|	841	458	511	0.74	0.85	0	54	87.4	4e-16	--	predicted protein [Populus trichocarpa] gb|EEE80938.1| predicted protein [Populus trichocarpa]
Singletons21853	288	286	119	ref|XP_002522806.1|	471	347	402	0.98	1	0	56	116	9e-25	--	serine hydroxymethyltransferase, putative [Ricinus communis] gb|EEF39657.1| serine hydroxymethyltransferase, putative [Ricinus communis]
Singletons21855	360	217	5	emb|CAO66597.1|	363	258	329	0.69	0.79	0.01	72	95.5	2e-18	--	unnamed protein product [Vitis vinifera]
Singletons21858	606	29	325	ref|XP_002524379.1|	302	142	247	0.37	0.61	0.07	107	84.7	5e-15	--	conserved hypothetical protein [Ricinus communis] gb|EEF37990.1| conserved hypothetical protein [Ricinus communis]
Singletons21860	548	546	199	ref|XP_002527797.1|	138	22	138	0.66	0.78	0.02	119	154	4e-36	--	conserved hypothetical protein [Ricinus communis] gb|EEF34607.1| conserved hypothetical protein [Ricinus communis]
Singletons21861	639	2	106	ref|XP_002277316.1|	350	307	341	0.77	0.88	0	35	62.8	2e-08	--	PREDICTED: hypothetical protein [Vitis vinifera] emb|CAO71067.1| unnamed protein product [Vitis vinifera]
Singletons21865	912	102	884	ref|XP_002510996.1|	272	7	272	0.75	0.85	0.01	266	411	1e-113	--	Acid phosphatase 1 precursor, putative [Ricinus communis] gb|EEF51598.1| Acid phosphatase 1 precursor, putative [Ricinus communis]
Singletons21867	798	4	798	ref|XP_002264249.1|	1029	534	798	0.74	0.82	0.01	268	372	1e-101	--	PREDICTED: hypothetical protein [Vitis vinifera]
Singletons21869	1591	88	1293	ref|XP_002524811.1|	500	1	409	0.85	0.91	0.01	409	706	0.0	--	Speckle-type POZ protein, putative [Ricinus communis] gb|EEF37654.1| Speckle-type POZ protein, putative [Ricinus communis]
Singletons21870	330	3	329	ref|XP_002278836.1|	273	51	161	0.7	0.81	0.02	112	157	4e-37	--	PREDICTED: hypothetical protein [Vitis vinifera]
Singletons21871	410	48	284	ref|XP_001802342.1|	95	1	84	0.75	0.78	0.05	84	115	1e-24	--	hypothetical protein SNOG_12108 [Phaeosphaeria nodorum SN15] gb|EAT80520.1| hypothetical protein SNOG_12108 [Phaeosphaeria nodorum SN15]
Singletons21873	737	552	1	ref|XP_002270024.1|	582	300	483	0.92	0.97	0	184	346	1e-125	--	PREDICTED: hypothetical protein [Vitis vinifera] emb|CAO47261.1| unnamed protein product [Vitis vinifera]
Singletons21874	788	786	172	ref|XP_002302179.1|	364	148	359	0.46	0.59	0.03	212	192	3e-47	--	predicted protein [Populus trichocarpa] gb|EEE81452.1| predicted protein [Populus trichocarpa]
Singletons21877	896	107	811	ref|XP_002520375.1|	259	5	246	0.4	0.53	0.09	260	138	9e-31	--	hypothetical protein RCOM_1192800 [Ricinus communis] gb|EEF41991.1| hypothetical protein RCOM_1192800 [Ricinus communis]
Singletons21878	1018	402	956	ref|XP_002268605.1|	299	115	299	0.87	0.92	0	185	338	1e-128	--	PREDICTED: hypothetical protein [Vitis vinifera] emb|CAO48352.1| unnamed protein product [Vitis vinifera]
Singletons21880	484	9	272	ref|XP_002283600.1|	893	517	604	0.72	0.86	0	88	138	2e-31	--	PREDICTED: hypothetical protein [Vitis vinifera]
Singletons21881	581	578	135	ref|XP_002271443.1|	877	102	250	0.66	0.8	0.01	150	192	1e-62	--	PREDICTED: hypothetical protein [Vitis vinifera]
Singletons21882	300	239	3	gb|AAM43920.1|	442	35	107	0.4	0.56	0	79	58.9	2e-07	--	choline monooxygenase [Suaeda liaotungensis] gb|ABG43004.1| choline monooxygenase [Suaeda salsa]
Singletons21884	418	416	135	emb|CAO43183.1|	928	429	522	0.67	0.82	0	94	135	3e-41	--	unnamed protein product [Vitis vinifera]
Singletons21886	602	601	8	emb|CAO43364.1|	534	252	458	0.62	0.76	0.04	207	258	3e-67	--	unnamed protein product [Vitis vinifera]
Singletons21887	227	226	2	ref|XP_002316334.1|	294	118	192	0.93	0.97	0	75	137	3e-31	--	predicted protein [Populus trichocarpa] gb|EEF02505.1| predicted protein [Populus trichocarpa]
Singletons21888	1439	63	1439	emb|CAN71575.1|	741	149	593	0.83	0.87	0	459	751	0.0	--	hypothetical protein [Vitis vinifera]
Singletons21889	243	6	194	ref|XP_002283623.1|	221	157	218	0.68	0.73	0	63	87.0	6e-16	--	PREDICTED: hypothetical protein [Vitis vinifera] emb|CAN72502.1| hypothetical protein [Vitis vinifera] emb|CAO42166.1| unnamed protein product [Vitis vinifera]
Singletons21890	1013	1009	2	ref|XP_002265920.1|	913	41	357	0.66	0.73	0.04	350	427	1e-118	--	PREDICTED: hypothetical protein [Vitis vinifera]
Singletons21891	589	588	358	ref|XP_002273503.1|	1026	160	236	0.64	0.79	0	77	102	6e-36	--	PREDICTED: hypothetical protein [Vitis vinifera]
Singletons21892	469	468	151	ref|XP_002276198.1|	744	510	614	0.64	0.7	0.01	108	134	2e-36	--	PREDICTED: hypothetical protein [Vitis vinifera]
Singletons21893	722	212	721	gb|AAD28192.2|	532	34	203	0.73	0.84	0	170	261	5e-73	--	calcium-dependent protein kinase [Solanum tuberosum] gb|ABF56558.1| calcium-dependent protein kinase 1 [Solanum tuberosum]
Singletons21897	244	244	14	gb|AAO45752.1|	923	773	851	0.4	0.53	0.02	79	56.6	8e-07	--	pol protein [Cucumis melo]
Singletons21898	235	1	117	ref|XP_002322250.1|	548	151	189	0.89	1	0	39	80.9	2e-23	--	predicted protein [Populus trichocarpa] gb|EEF06377.1| predicted protein [Populus trichocarpa]
Singletons21900	246	3	131	ref|XP_002269753.1|	768	243	285	0.83	0.9	0	43	72.8	2e-23	--	PREDICTED: hypothetical protein [Vitis vinifera]
Singletons21901	461	459	199	dbj|BAC22609.1|	502	416	502	0.62	0.72	0	87	115	1e-24	--	41 kD chloroplast nucleoid DNA binding protein (CND41) [Nicotiana sylvestris]
Singletons21903	1251	235	1164	ref|XP_002314555.1|	335	18	335	0.72	0.83	0.02	318	492	1e-137	--	predicted protein [Populus trichocarpa] gb|EEF00726.1| predicted protein [Populus trichocarpa]
Singletons21904	291	289	167	ref|XP_001772427.1|	292	140	180	0.68	0.9	0	41	68.2	2e-18	--	predicted protein [Physcomitrella patens subsp. patens] gb|EDQ62709.1| predicted protein [Physcomitrella patens subsp. patens]
Singletons21905	249	153	248	ref|XP_002267433.1|	633	244	277	0.54	0.65	0.08	35	37.4	9e-06	--	PREDICTED: hypothetical protein [Vitis vinifera]
Singletons21907	265	4	120	ref|XP_002268415.1|	503	184	222	0.94	0.97	0	39	82.8	2e-29	--	PREDICTED: hypothetical protein [Vitis vinifera]
Singletons21908	2332	22	2223	ref|XP_002278453.1|	897	172	892	0.61	0.76	0.02	749	895	0.0	--	PREDICTED: hypothetical protein [Vitis vinifera]
Singletons21909	548	447	1	gb|AAG28426.1|AF194945_1	898	540	688	0.89	0.94	0	149	282	9e-83	--	cytosolic aconitase [Nicotiana tabacum]
Singletons21910	2480	424	2406	ref|XP_002269629.1|	793	122	787	0.72	0.85	0.01	668	989	0.0	--	PREDICTED: hypothetical protein [Vitis vinifera]
Singletons21911	785	305	667	ref|XP_002271949.1|	296	114	229	0.71	0.78	0	122	155	6e-83	--	PREDICTED: hypothetical protein [Vitis vinifera]
Singletons21914	683	658	2	ref|XP_002269069.1|	477	256	476	0.62	0.74	0.04	229	271	3e-71	--	PREDICTED: hypothetical protein [Vitis vinifera]
Singletons21918	1421	236	1237	ref|XP_002273069.1|	1009	675	1006	0.69	0.81	0	335	456	1e-153	--	PREDICTED: hypothetical protein [Vitis vinifera] emb|CAO21372.1| unnamed protein product [Vitis vinifera]
Singletons21919	409	3	407	ref|XP_002270172.1|	578	167	300	0.77	0.89	0	135	214	2e-54	--	PREDICTED: hypothetical protein [Vitis vinifera] emb|CAO66763.1| unnamed protein product [Vitis vinifera]
Singletons21920	791	113	772	ref|XP_002281010.1|	285	16	238	0.72	0.8	0.01	223	309	2e-82	--	PREDICTED: hypothetical protein [Vitis vinifera]
Singletons21921	265	115	8	ref|XP_002265014.1|	204	3	38	0.8	0.91	0	36	73.9	5e-12	--	PREDICTED: hypothetical protein [Vitis vinifera]
Singletons21927	922	920	3	ref|XP_002267432.1|	450	62	366	0.83	0.88	0	309	534	1e-150	--	PREDICTED: hypothetical protein isoform 1 [Vitis vinifera] emb|CAO38766.1| unnamed protein product [Vitis vinifera]
Singletons21928	373	288	1	ref|XP_002276359.1|	673	348	445	0.74	0.83	0.02	98	147	3e-34	--	PREDICTED: hypothetical protein [Vitis vinifera]
Singletons21932	268	119	3	ref|XP_002525289.1|	399	20	58	0.82	0.89	0	39	73.2	9e-12	--	conserved hypothetical protein [Ricinus communis] gb|EEF37117.1| conserved hypothetical protein [Ricinus communis]
Singletons21933	1276	1055	417	ref|XP_002283683.1|	218	7	218	0.84	0.92	0	213	370	1e-100	--	PREDICTED: hypothetical protein [Vitis vinifera]
Singletons21937	337	89	337	ref|XP_002263912.1|	1114	1	82	0.84	0.93	0	83	151	2e-35	--	PREDICTED: hypothetical protein [Vitis vinifera]
Singletons21938	231	124	2	gb|ABM64814.1|	226	19	59	0.9	0.97	0	41	78.6	2e-13	--	autophagy protein beclin1 [Chromolaena odorata] gb|ABN11120.1| beclin 1 [Ageratina adenophora] gb|ABY71028.1| beclin 1 [Arabidopsis thaliana]
Singletons21943	213	212	6	emb|CAH66391.1|	1314	90	158	0.52	0.73	0	69	76.6	8e-13	--	OSIGBa0134J07.9 [Oryza sativa (indica cultivar-group)]
Singletons21944	4685	310	2775	ref|XP_002263595.1|	1280	11	834	0.68	0.78	0.01	837	1057	0.0	--	PREDICTED: hypothetical protein [Vitis vinifera]
Singletons21947	325	2	325	gb|ABB89019.1|	407	117	224	0.88	0.96	0	108	205	1e-51	--	CXE carboxylesterase [Actinidia deliciosa]
Singletons21951	1615	1615	2	ref|XP_002273616.1|	1158	375	916	0.7	0.81	0.01	544	731	0.0	--	PREDICTED: hypothetical protein [Vitis vinifera]
Singletons21953	206	4	204	ref|XP_002267872.1|	497	334	399	0.73	0.83	0	67	100	5e-20	--	PREDICTED: hypothetical protein [Vitis vinifera] emb|CAN68316.1| hypothetical protein [Vitis vinifera] emb|CAO22872.1| unnamed protein product [Vitis vinifera]
Singletons21956	254	254	96	gb|ACU19343.1|	206	59	109	0.6	0.83	0	53	70.9	4e-11	--	unknown [Glycine max]
Singletons21957	1939	81	1118	ref|XP_002309589.1|	495	7	361	0.48	0.65	0.03	357	303	1e-130	--	predicted protein [Populus trichocarpa] gb|EEE93112.1| predicted protein [Populus trichocarpa]
Singletons21959	303	302	123	ref|XP_002276633.1|	1821	734	793	0.76	0.83	0	60	91.7	1e-30	--	PREDICTED: hypothetical protein [Vitis vinifera]
Singletons21960	1390	295	1371	ref|XP_002276444.1|	413	47	405	0.8	0.9	0	359	633	0.0	--	PREDICTED: hypothetical protein [Vitis vinifera] emb|CAO39707.1| unnamed protein product [Vitis vinifera]
Singletons21962	1818	1592	519	ref|XP_002263212.1|	367	4	367	0.67	0.78	0.02	366	478	1e-132	--	PREDICTED: hypothetical protein [Vitis vinifera]
Singletons21963	1244	1244	279	ref|XP_002275737.1|	720	401	720	0.66	0.79	0	323	421	1e-115	--	PREDICTED: hypothetical protein [Vitis vinifera]
Singletons21964	633	520	2	ref|XP_002280818.1|	460	9	191	0.44	0.55	0.05	183	120	9e-26	--	PREDICTED: hypothetical protein [Vitis vinifera] emb|CAO42294.1| unnamed protein product [Vitis vinifera]
Singletons21967	862	2	862	ref|XP_002527409.1|	845	80	366	0.89	0.95	0	287	571	1e-161	--	beta-galactosidase, putative [Ricinus communis] gb|EEF34975.1| beta-galactosidase, putative [Ricinus communis]
Singletons21968	411	409	2	ref|XP_002267978.1|	296	46	176	0.75	0.85	0	136	209	8e-53	--	PREDICTED: hypothetical protein [Vitis vinifera]
Singletons21969	1113	1113	7	ref|XP_002313902.1|	457	85	453	0.82	0.92	0	369	646	0.0	--	neutral amino acid transport protein [Populus trichocarpa] gb|EEE87857.1| neutral amino acid transport protein [Populus trichocarpa]
Singletons21970	270	118	2	emb|CAN68361.1|	451	335	373	0.94	1	0	39	79.7	5e-31	--	hypothetical protein [Vitis vinifera]
Singletons21972	447	399	1	emb|CAN77023.1|	433	251	383	0.69	0.83	0	133	197	4e-49	--	hypothetical protein [Vitis vinifera]
Singletons21973	1287	897	226	emb|CAN70065.1|	1389	1138	1389	0.37	0.53	0.13	258	124	2e-26	--	hypothetical protein [Vitis vinifera]
Singletons21975	2201	1704	820	ref|XP_002272687.1|	924	640	924	0.59	0.68	0	296	323	1e-142	--	PREDICTED: hypothetical protein [Vitis vinifera]
Singletons21977	569	375	124	ref|XP_002330132.1|	1067	826	909	0.76	0.84	0	84	141	1e-71	--	predicted protein [Populus trichocarpa] gb|EEF08397.1| predicted protein [Populus trichocarpa]
Singletons21978	427	279	1	emb|CAC95126.1|	1382	3	98	0.39	0.53	0.04	97	60.1	7e-08	--	gag-pol polyprotein [Populus deltoides]
Singletons21981	1710	1684	2	ref|XP_002275845.1|	1503	875	1436	0.69	0.79	0	566	770	0.0	--	PREDICTED: hypothetical protein [Vitis vinifera]
Singletons21982	564	298	564	ref|XP_002268351.1|	196	13	101	0.74	0.91	0	89	147	5e-34	--	PREDICTED: hypothetical protein [Vitis vinifera]
Singletons21983	656	330	656	ref|XP_002309346.1|	381	213	321	0.8	0.87	0	109	182	5e-82	--	predicted protein [Populus trichocarpa] gb|EEE92869.1| predicted protein [Populus trichocarpa]
Singletons21990	934	152	928	ref|XP_002263945.1|	486	20	256	0.52	0.64	0	261	267	1e-69	--	PREDICTED: hypothetical protein [Vitis vinifera] emb|CAO70728.1| unnamed protein product [Vitis vinifera]
Singletons21991	651	1	651	ref|XP_002285750.1|	705	271	483	0.76	0.83	0	218	333	7e-90	--	PREDICTED: hypothetical protein [Vitis vinifera]
Singletons21992	1035	1034	24	ref|XP_002284223.1|	1417	678	1024	0.81	0.89	0.02	347	571	1e-161	--	PREDICTED: hypothetical protein [Vitis vinifera]
Singletons21993	976	883	20	emb|CAO17625.1|	670	360	646	0.58	0.71	0	289	328	5e-88	--	unnamed protein product [Vitis vinifera]
Singletons21994	510	290	508	ref|XP_001937393.1|	298	139	209	0.84	0.91	0	73	127	3e-56	--	glyoxylate pathway regulator [Pyrenophora tritici-repentis Pt-1C-BFP] gb|EDU49980.1| glyoxylate pathway regulator [Pyrenophora tritici-repentis Pt-1C-BFP]
Singletons21998	845	325	663	gb|ABK94615.1|	183	42	154	0.61	0.69	0.01	115	132	6e-32	--	unknown [Populus trichocarpa]
Singletons21999	393	139	360	ref|XP_002305454.1|	204	37	110	0.79	0.87	0	74	129	6e-31	--	predicted protein [Populus trichocarpa] gb|EEE85965.1| predicted protein [Populus trichocarpa]
Singletons22000	1227	410	1162	ref|XP_002269068.1|	310	60	310	0.67	0.8	0	251	375	1e-104	--	PREDICTED: hypothetical protein [Vitis vinifera] emb|CAO15118.1| unnamed protein product [Vitis vinifera]
Singletons22001	359	117	1	ref|XP_002278153.1|	598	1	39	0.94	0.97	0	39	75.1	2e-12	--	PREDICTED: hypothetical protein isoform 2 [Vitis vinifera]
Singletons22005	844	612	112	emb|CAO61040.1|	380	1	168	0.72	0.84	0	168	257	9e-67	--	unnamed protein product [Vitis vinifera]
Singletons22008	1177	301	1176	ref|XP_002317318.1|	557	2	293	0.81	0.89	0	293	471	1e-131	--	predicted protein [Populus trichocarpa] gb|EEE97930.1| predicted protein [Populus trichocarpa]
Singletons22009	405	125	403	emb|CAO43759.1|	2050	1852	1944	0.61	0.8	0	93	121	5e-35	--	unnamed protein product [Vitis vinifera]
Singletons22012	880	878	261	ref|XP_002327716.1|	396	180	381	0.35	0.55	0.03	213	135	4e-30	--	f-box family protein [Populus trichocarpa] gb|EEE75194.1| f-box family protein [Populus trichocarpa]
Singletons22013	238	237	61	gb|AAO03579.1|	1104	1046	1104	0.94	0.96	0	59	119	8e-26	--	cellulose synthase-like protein D4 [Populus tremuloides]
Singletons22014	407	405	7	gb|ABT18100.1|	893	223	355	0.74	0.84	0	133	221	3e-56	--	FERONIA receptor-like kinase [Arabidopsis thaliana]
Singletons22015	353	350	3	ref|XP_002531990.1|	729	272	388	0.3	0.56	0.05	123	58.2	3e-07	--	transcription factor, putative [Ricinus communis] gb|EEF30389.1| transcription factor, putative [Ricinus communis]
Singletons22020	922	921	1	ref|XP_002275766.1|	949	608	926	0.77	0.83	0.06	327	464	1e-129	--	PREDICTED: hypothetical protein [Vitis vinifera]
Singletons22022	204	2	196	gb|ABL68088.1|	1044	451	514	0.78	0.84	0	65	99.0	1e-19	--	putative RNA-directed RNA polymerase 1 [Nicotiana attenuata]
Singletons22025	683	38	682	ref|XP_002323088.1|	834	1	216	0.63	0.75	0	217	263	1e-68	--	predicted protein [Populus trichocarpa] gb|EEF04849.1| predicted protein [Populus trichocarpa]
Singletons22028	1100	736	293	ref|XP_002272498.1|	290	103	250	0.81	0.91	0	148	252	2e-93	--	PREDICTED: similar to F16N3.14 [Vitis vinifera]
Singletons22030	297	297	13	ref|NP_064095.1|	105	7	105	0.64	0.69	0.06	102	103	5e-21	--	orf105b [Beta vulgaris subsp. vulgaris] dbj|BAA99488.1| orf105b [Beta vulgaris subsp. vulgaris]
Singletons22031	436	435	1	ref|XP_002283346.1|	714	202	347	0.93	0.97	0	146	287	2e-76	--	PREDICTED: hypothetical protein [Vitis vinifera] emb|CAO22020.1| unnamed protein product [Vitis vinifera]
Singletons22032	1356	169	1356	dbj|BAA33460.1|	758	1	396	0.86	0.94	0	396	762	0.0	--	Cycloartenol Synthase [Panax ginseng]
Singletons22033	647	386	27	emb|CAN64003.1|	338	1	116	0.5	0.66	0.01	122	105	2e-21	--	hypothetical protein [Vitis vinifera]
Singletons22036	447	143	445	emb|CAN62533.1|	731	76	176	0.68	0.88	0	101	150	5e-48	--	hypothetical protein [Vitis vinifera]
Singletons22037	1075	159	404	gb|ABD32758.1|	214	4	93	0.41	0.56	0.08	90	70.9	6e-20	--	Harpin-induced 1 [Medicago truncatula]
Singletons22042	1146	2	742	ref|XP_002526285.1|	595	354	595	0.71	0.78	0.02	253	331	8e-89	--	catalytic, putative [Ricinus communis] gb|EEF36074.1| catalytic, putative [Ricinus communis]
Singletons22044	431	3	326	ref|XP_002313412.1|	155	41	154	0.57	0.72	0.05	114	124	3e-27	--	copper transporter [Populus trichocarpa] gb|EEE87367.1| copper transporter [Populus trichocarpa]
Singletons22046	295	2	295	emb|CAL07992.1|	240	36	133	0.93	0.96	0	98	187	2e-46	--	transketolase [Platanus x acerifolia]
Singletons22050	292	262	164	gb|EEC79553.1|	327	73	105	0.78	0.9	0	33	61.6	3e-08	--	hypothetical protein OsI_20677 [Oryza sativa Indica Group]
Singletons22052	404	156	362	dbj|BAB88648.1|	2029	1	70	0.77	0.87	0.01	70	108	1e-22	--	microtubule bundling polypeptide TMBP200 [Nicotiana tabacum]
Singletons22053	460	360	458	gb|ACG69138.1|	695	337	369	0.78	0.9	0	33	57.4	5e-07	--	NADH dehydrogenase subunit [Nothocestrum latifolium]
Singletons22059	1031	807	61	ref|XP_002285615.1|	449	1	250	0.74	0.82	0.01	252	372	1e-101	--	PREDICTED: hypothetical protein [Vitis vinifera]
Singletons22060	1067	893	3	emb|CAO41857.1|	1122	14	309	0.61	0.76	0	299	363	2e-98	--	unnamed protein product [Vitis vinifera]
Singletons22062	2002	1060	227	ref|XP_002323654.1|	1366	1083	1362	0.66	0.78	0	280	369	1e-155	--	predicted protein [Populus trichocarpa] gb|EEF05415.1| predicted protein [Populus trichocarpa]
Singletons22067	478	474	1	ref|XP_002279979.1|	1026	15	172	0.68	0.79	0	158	217	4e-55	--	PREDICTED: hypothetical protein [Vitis vinifera]
Singletons22068	522	521	264	ref|XP_002276715.1|	470	281	373	0.66	0.77	0.07	93	129	3e-47	--	PREDICTED: hypothetical protein [Vitis vinifera]
Singletons22069	1121	921	4	ref|XP_002329196.1|	630	13	322	0.63	0.76	0.02	314	390	1e-106	--	predicted protein [Populus trichocarpa] gb|EEF08108.1| predicted protein [Populus trichocarpa]
Singletons22070	1157	1157	138	ref|XP_002273652.1|	707	379	705	0.52	0.65	0.07	366	341	1e-91	--	PREDICTED: hypothetical protein [Vitis vinifera]
Singletons22071	317	3	317	ref|XP_002522342.1|	236	38	140	0.63	0.76	0	105	138	2e-31	--	Polyneuridine-aldehyde esterase precursor, putative [Ricinus communis] gb|EEF40026.1| Polyneuridine-aldehyde esterase precursor, putative [Ricinus communis]
Singletons22072	1089	19	555	ref|XP_001062253.1|	307	120	301	0.33	0.4	0.08	196	75.1	1e-11	--	PREDICTED: similar to keratinocytes proline-rich protein [Rattus norvegicus]
Singletons22076	269	4	267	ref|XP_002527017.1|	673	306	393	0.77	0.87	0	88	142	9e-33	--	wall-associated kinase, putative [Ricinus communis] gb|EEF35389.1| wall-associated kinase, putative [Ricinus communis]
Singletons22078	1905	144	1502	ref|XP_002267364.1|	448	1	448	0.72	0.83	0.02	465	637	1e-180	--	PREDICTED: hypothetical protein [Vitis vinifera]
Singletons22079	228	226	2	ref|XP_002525015.1|	147	29	109	0.5	0.64	0.07	81	78.6	2e-13	--	conserved hypothetical protein [Ricinus communis] gb|EEF37342.1| conserved hypothetical protein [Ricinus communis]
Singletons22080	1005	1004	339	ref|XP_002273069.1|	1009	788	1009	0.67	0.8	0	223	300	2e-79	--	PREDICTED: hypothetical protein [Vitis vinifera] emb|CAO21372.1| unnamed protein product [Vitis vinifera]
Singletons22081	972	972	46	ref|XP_002274118.1|	906	598	906	0.87	0.92	0	309	582	1e-164	--	PREDICTED: hypothetical protein [Vitis vinifera]
Singletons22082	408	407	6	ref|XP_002314686.1|	329	131	270	0.67	0.74	0.04	140	182	1e-44	--	predicted protein [Populus trichocarpa] gb|EEF00857.1| predicted protein [Populus trichocarpa]
Singletons22083	1447	1446	937	emb|CAO71774.1|	1276	937	1106	0.86	0.92	0	170	295	1e-157	--	unnamed protein product [Vitis vinifera]
Singletons22084	1486	906	175	emb|CAN77792.1|	1778	156	408	0.55	0.69	0.03	254	256	3e-92	--	hypothetical protein [Vitis vinifera]
Singletons22085	2311	86	1891	ref|XP_002262666.1|	583	1	583	0.86	0.89	0	605	1069	0.0	--	PREDICTED: hypothetical protein [Vitis vinifera]
Singletons22086	269	207	1	ref|XP_002511965.1|	743	334	406	0.57	0.74	0.08	75	79.0	2e-13	--	kinase, putative [Ricinus communis] gb|EEF50634.1| kinase, putative [Ricinus communis]
Singletons22087	363	1	153	emb|CAH59425.1|	193	143	193	0.76	0.96	0	51	93.2	8e-18	--	amino acid permease [Plantago major]
Singletons22088	504	2	502	ref|XP_002320355.1|	774	142	307	0.57	0.7	0	167	191	3e-47	--	predicted protein [Populus trichocarpa] gb|EEE98670.1| predicted protein [Populus trichocarpa]
Singletons22089	489	2	361	gb|AAD55979.1|AF159296_1	711	558	711	0.59	0.62	0.22	154	189	8e-47	--	extensin-like protein [Lycopersicon esculentum]
Singletons22094	237	4	237	gb|AAW22873.1|	687	341	417	0.6	0.62	0	78	84.7	3e-15	--	putative polyprotein [Lycopersicon esculentum]
Singletons22095	425	146	391	emb|CAO39940.1|	109	31	109	0.69	0.75	0.01	83	114	4e-24	--	unnamed protein product [Vitis vinifera]
Singletons22097	998	192	998	ref|XP_002323472.1|	802	1	269	0.96	0.98	0	269	526	1e-147	--	predicted protein [Populus trichocarpa] gb|EEF05233.1| predicted protein [Populus trichocarpa]
Singletons22099	467	271	8	ref|XP_002271120.1|	569	1	88	0.59	0.78	0	88	105	2e-21	--	PREDICTED: hypothetical protein [Vitis vinifera]
Singletons22100	254	252	79	ref|XP_002312069.1|	436	22	79	0.43	0.6	0	58	55.1	2e-06	--	predicted protein [Populus trichocarpa] gb|EEE89436.1| predicted protein [Populus trichocarpa]
Singletons22101	696	576	1	ref|XP_002275927.1|	329	17	210	0.7	0.8	0.01	194	273	1e-71	--	PREDICTED: hypothetical protein [Vitis vinifera]
Singletons22102	892	101	892	gb|ACA50448.1|	566	3	227	0.39	0.53	0	266	143	3e-32	--	putative RNA recognition motif-containing protein [Cucumis sativus]
Singletons22103	821	509	171	ref|XP_002284266.1|	151	41	151	0.84	0.92	0	113	190	1e-60	--	PREDICTED: hypothetical protein [Vitis vinifera] emb|CAN72392.1| hypothetical protein [Vitis vinifera] emb|CAN73296.1| hypothetical protein [Vitis vinifera] emb|CAO49376.1| unnamed protein product [Vitis vinifera]
Singletons22105	504	250	2	ref|XP_002329362.1|	235	1	78	0.78	0.89	0	83	140	6e-32	--	predicted protein [Populus trichocarpa] gb|EEF07543.1| predicted protein [Populus trichocarpa]
Singletons22106	372	8	370	ref|XP_002263043.1|	710	498	618	0.84	0.95	0	121	226	8e-58	--	PREDICTED: hypothetical protein [Vitis vinifera]
Singletons22112	486	189	485	ref|XP_002283854.1|	960	549	647	0.7	0.76	0	99	133	1e-47	--	PREDICTED: hypothetical protein [Vitis vinifera] emb|CAO64414.1| unnamed protein product [Vitis vinifera]
Singletons22113	654	572	162	emb|CAO21728.1|	717	522	655	0.75	0.82	0	137	206	5e-71	--	unnamed protein product [Vitis vinifera]
Singletons22115	245	243	1	ref|XP_002331088.1|	536	283	361	0.7	0.85	0	81	117	4e-25	--	predicted protein [Populus trichocarpa] gb|EEF09947.1| predicted protein [Populus trichocarpa]
Singletons22117	743	724	110	emb|CAN65022.1|	203	1	203	0.69	0.81	0	206	285	3e-75	--	hypothetical protein [Vitis vinifera]
Singletons22119	1704	1654	593	emb|CAO41172.1|	362	1	362	0.74	0.84	0.02	363	544	1e-152	--	unnamed protein product [Vitis vinifera]
Singletons22120	783	7	783	ref|XP_002274485.1|	1864	231	494	0.52	0.63	0.04	272	272	3e-71	--	PREDICTED: hypothetical protein [Vitis vinifera]
Singletons22124	1921	207	1559	ref|XP_002280941.1|	869	1	499	0.66	0.76	0.1	502	602	0.0	--	PREDICTED: similar to armadillo/beta-catenin repeat family protein [Vitis vinifera]
Singletons22126	1499	445	1296	emb|CAO39708.1|	611	291	611	0.56	0.68	0.11	321	336	1e-160	--	unnamed protein product [Vitis vinifera]
Singletons22131	1278	101	1276	gb|ABO42403.1|	467	47	438	0.92	0.95	0	392	713	0.0	--	ribosomal protein S3 [Microdesmis puberula]
Singletons22133	642	641	210	ref|XP_002273772.1|	437	294	437	0.71	0.85	0	144	231	5e-59	--	PREDICTED: hypothetical protein [Vitis vinifera]
Singletons22134	723	2	169	emb|CAN64711.1|	959	896	949	0.62	0.75	0	56	58.2	8e-07	--	hypothetical protein [Vitis vinifera]
Singletons22135	458	90	185	ref|XP_002302098.1|	360	327	358	0.65	0.78	0	32	47.8	2e-06	--	predicted protein [Populus trichocarpa] gb|EEE81371.1| predicted protein [Populus trichocarpa]
Singletons22137	246	2	244	ref|XP_002264372.1|	766	578	658	0.8	0.88	0	81	149	7e-35	--	PREDICTED: hypothetical protein isoform 2 [Vitis vinifera]
Singletons22138	534	533	57	ref|XP_002283521.1|	1023	862	1023	0.71	0.86	0.01	162	235	1e-60	--	PREDICTED: hypothetical protein [Vitis vinifera]
Singletons22141	1157	180	1091	ref|XP_002279587.1|	305	1	305	0.72	0.83	0	306	449	1e-124	--	PREDICTED: similar to inositol polyphosphate multikinase [Vitis vinifera]
Singletons22142	371	6	371	ref|XP_002526848.1|	443	66	187	0.86	0.92	0	122	226	6e-58	--	alpha/beta hydrolase domain containing protein 1,3, putative [Ricinus communis] gb|EEF35583.1| alpha/beta hydrolase domain containing protein 1,3, putative [Ricinus communis]
Singletons22143	1112	477	1064	ref|XP_002305441.1|	518	320	515	0.78	0.88	0	196	310	1e-149	--	predicted protein [Populus trichocarpa] gb|EEE85952.1| predicted protein [Populus trichocarpa]
Singletons22145	857	148	573	ref|XP_002275803.1|	142	1	142	0.95	0.97	0	142	278	6e-73	--	PREDICTED: hypothetical protein [Vitis vinifera]
Singletons22146	466	104	466	ref|XP_002277717.1|	223	1	120	0.67	0.83	0	121	171	2e-41	--	PREDICTED: hypothetical protein [Vitis vinifera] emb|CAO47363.1| unnamed protein product [Vitis vinifera]
Singletons22147	296	296	3	ref|XP_002278150.1|	546	41	138	0.73	0.83	0.01	99	134	2e-30	--	PREDICTED: hypothetical protein [Vitis vinifera]
Singletons22148	312	57	311	ref|XP_002509866.1|	262	1	85	0.77	0.88	0	85	134	2e-30	--	chaperone binding protein, putative [Ricinus communis] gb|EEF51253.1| chaperone binding protein, putative [Ricinus communis]
Singletons22149	220	220	2	ref|XP_002317053.1|	398	155	225	0.84	0.9	0	73	139	1e-31	--	predicted protein [Populus trichocarpa] gb|EEE97665.1| predicted protein [Populus trichocarpa]
Singletons22152	248	247	122	ref|XP_002271316.1|	1380	1060	1101	0.47	0.66	0	42	40.8	2e-08	--	PREDICTED: hypothetical protein [Vitis vinifera]
Singletons22155	2484	2434	731	ref|XP_002276511.1|	570	25	570	0.75	0.86	0	569	880	0.0	--	PREDICTED: hypothetical protein [Vitis vinifera]
Singletons22156	590	123	590	ref|XP_002534110.1|	428	42	181	0.56	0.66	0.02	160	156	1e-43	--	conserved hypothetical protein [Ricinus communis] gb|EEF28270.1| conserved hypothetical protein [Ricinus communis]
Singletons22157	375	374	6	ref|XP_002278819.1|	335	144	266	0.58	0.78	0	123	157	3e-37	--	PREDICTED: hypothetical protein isoform 1 [Vitis vinifera] emb|CAO24473.1| unnamed protein product [Vitis vinifera]
Singletons22159	409	2	280	ref|XP_002278393.1|	527	434	526	0.75	0.91	0	93	160	4e-38	--	PREDICTED: hypothetical protein [Vitis vinifera]
Singletons22161	337	123	245	ref|XP_002280982.1|	512	153	193	0.65	0.78	0	41	56.6	8e-07	--	PREDICTED: hypothetical protein [Vitis vinifera]
Singletons22162	382	17	313	ref|XP_002297844.1|	403	312	403	0.69	0.79	0	99	154	2e-36	--	predicted protein [Populus trichocarpa] gb|EEE82649.1| predicted protein [Populus trichocarpa]
Singletons22164	1949	906	1874	gb|ACJ38666.1|	1049	301	623	0.93	0.97	0	323	643	0.0	--	cellulose synthase [Betula luminifera]
Singletons22165	460	459	202	ref|XP_002280944.1|	1624	819	902	0.45	0.62	0	86	82.0	2e-14	--	PREDICTED: hypothetical protein [Vitis vinifera]
Singletons22169	271	269	60	emb|CAO22317.1|	388	312	382	0.64	0.76	0.01	71	84.3	4e-15	--	unnamed protein product [Vitis vinifera]
Singletons22170	744	3	743	ref|XP_002534110.1|	428	178	426	0.57	0.68	0.02	254	271	5e-71	--	conserved hypothetical protein [Ricinus communis] gb|EEF28270.1| conserved hypothetical protein [Ricinus communis]
Singletons22171	561	190	561	emb|CAC86383.1|	508	12	142	0.61	0.73	0.05	131	150	5e-35	--	carboxypeptidase type III [Theobroma cacao]
Singletons22174	591	591	385	gb|AAF16414.1|AF126550_1	578	511	578	0.69	0.79	0	69	96.7	1e-18	--	mannosyl-oligosaccharide 1,2-alpha-mannosidase [Glycine max]
Singletons22175	738	515	3	ref|XP_002264564.1|	527	1	166	0.88	0.93	0	171	299	2e-79	--	PREDICTED: hypothetical protein [Vitis vinifera] emb|CAO50137.1| unnamed protein product [Vitis vinifera]
Singletons22177	423	57	347	ref|XP_002442159.1|	986	1	97	1	1	0	97	205	1e-61	--	hypothetical protein SORBIDRAFT_08g015280 [Sorghum bicolor] gb|EES15997.1| hypothetical protein SORBIDRAFT_08g015280 [Sorghum bicolor]
Singletons22178	1854	3	1433	ref|XP_002280525.1|	975	497	975	0.76	0.86	0	479	747	0.0	--	PREDICTED: hypothetical protein [Vitis vinifera] emb|CAO65466.1| unnamed protein product [Vitis vinifera]
Singletons22179	703	49	336	ref|XP_002267544.1|	457	4	89	0.52	0.66	0	96	87.8	2e-34	--	PREDICTED: hypothetical protein [Vitis vinifera]
Singletons22182	1298	1197	100	ref|XP_002279647.1|	499	1	366	0.83	0.91	0	366	624	1e-177	--	PREDICTED: similar to galactokinase [Vitis vinifera]
Singletons22183	697	660	196	gb|ABF57562.1|	157	1	155	0.95	0.96	0	155	289	2e-76	--	OleV [Camellia oleifera]
Singletons22184	615	2	421	gb|ACU13447.1|	204	65	204	0.85	0.93	0	140	250	7e-65	--	unknown [Glycine max]
Singletons22185	4016	4016	297	ref|XP_002264843.1|	1330	85	1329	0.73	0.84	0	1247	1808	0.0	--	PREDICTED: hypothetical protein [Vitis vinifera]
Singletons22187	418	123	416	ref|XP_002522626.1|	1885	55	151	0.8	0.88	0	98	157	1e-53	--	transcription initiation factor tfiid, putative [Ricinus communis] gb|EEF39713.1| transcription initiation factor tfiid, putative [Ricinus communis]
Singletons22190	2154	169	1743	ref|XP_002274694.1|	553	1	553	0.67	0.78	0.05	554	701	0.0	--	PREDICTED: hypothetical protein [Vitis vinifera]
Singletons22191	587	41	328	ref|XP_002265693.1|	100	6	100	0.52	0.67	0.01	97	88.6	3e-16	--	PREDICTED: hypothetical protein [Vitis vinifera]
Singletons22192	1105	1104	343	ref|XP_002263060.1|	288	35	288	0.84	0.94	0	254	458	1e-127	--	PREDICTED: hypothetical protein [Vitis vinifera] emb|CAO42933.1| unnamed protein product [Vitis vinifera]
Singletons22195	404	273	1	ref|XP_002282149.1|	346	9	100	0.76	0.84	0.02	93	131	2e-29	--	PREDICTED: hypothetical protein isoform 1 [Vitis vinifera] emb|CAO69128.1| unnamed protein product [Vitis vinifera]
Singletons22196	923	921	169	ref|XP_002326685.1|	897	199	400	0.25	0.42	0.02	257	70.5	2e-10	--	hypothetical protein POPTRDRAFT_796365 [Populus trichocarpa] gb|EEE72484.1| hypothetical protein POPTRDRAFT_796365 [Populus trichocarpa]
Singletons22204	653	496	152	ref|XP_002272181.1|	537	1	113	0.51	0.65	0	115	109	5e-34	--	PREDICTED: hypothetical protein [Vitis vinifera]
Singletons22206	1574	1573	743	emb|CAN66462.1|	1180	828	1108	0.84	0.91	0.01	281	481	1e-160	--	hypothetical protein [Vitis vinifera]
Singletons22207	244	118	2	emb|CAN83599.1|	570	478	516	0.71	0.84	0	39	62.0	2e-14	--	hypothetical protein [Vitis vinifera]
Singletons22208	352	348	139	ref|XP_002278524.1|	805	680	749	0.55	0.75	0	70	92.0	3e-22	--	PREDICTED: hypothetical protein [Vitis vinifera] ref|XP_002264779.1| PREDICTED: hypothetical protein [Vitis vinifera]
Singletons22209	384	107	382	ref|XP_002284710.1|	371	1	88	0.83	0.9	0	92	150	3e-35	--	PREDICTED: hypothetical protein [Vitis vinifera] emb|CAO21766.1| unnamed protein product [Vitis vinifera]
Singletons22211	328	2	316	ref|XP_002325282.1|	520	89	193	0.52	0.74	0	105	115	1e-24	--	tir-nbs-lrr resistance protein [Populus trichocarpa] gb|EEE99663.1| tir-nbs-lrr resistance protein [Populus trichocarpa]
Singletons22212	2221	3	1175	ref|XP_002266069.1|	734	70	446	0.69	0.82	0	393	552	0.0	--	PREDICTED: hypothetical protein [Vitis vinifera]
Singletons22213	436	80	433	ref|XP_002511831.1|	507	9	127	0.57	0.71	0.06	126	140	3e-32	--	dead box ATP-dependent RNA helicase, putative [Ricinus communis] gb|EEF50500.1| dead box ATP-dependent RNA helicase, putative [Ricinus communis]
Singletons22216	657	654	1	ref|XP_002511391.1|	907	41	258	0.83	0.92	0	218	379	1e-103	--	Pantothenate kinase, putative [Ricinus communis] gb|EEF51993.1| Pantothenate kinase, putative [Ricinus communis]
Singletons22217	480	480	19	ref|XP_002332150.1|	1020	498	650	0.49	0.69	0	155	154	4e-36	--	argonaute protein group [Populus trichocarpa] gb|EEF12331.1| argonaute protein group [Populus trichocarpa]
Singletons22220	438	436	242	emb|CAC12882.1|	213	149	213	0.7	0.84	0	65	95.9	1e-18	--	O-linked GlcNAc transferase like [Nicotiana tabacum]
Singletons22221	1076	1075	32	ref|XP_002267090.1|	381	45	381	0.8	0.86	0	350	543	1e-152	--	PREDICTED: hypothetical protein [Vitis vinifera]
Singletons22224	264	264	1	ref|XP_002264617.1|	545	46	133	0.85	0.9	0	88	163	5e-39	--	PREDICTED: hypothetical protein [Vitis vinifera]
Singletons22225	391	2	286	emb|CAN69099.1|	491	290	377	0.33	0.46	0	95	54.3	1e-08	--	hypothetical protein [Vitis vinifera]
Singletons22226	437	206	3	ref|XP_002274164.1|	277	1	68	0.86	0.95	0	68	119	1e-25	--	PREDICTED: hypothetical protein [Vitis vinifera] emb|CAO62170.1| unnamed protein product [Vitis vinifera]
Singletons22227	254	18	251	ref|XP_002281024.1|	418	191	265	0.5	0.61	0	78	80.9	4e-14	--	PREDICTED: hypothetical protein [Vitis vinifera]
Singletons22228	407	406	2	ref|XP_002267070.1|	1009	873	1006	0.91	0.97	0	135	251	1e-65	--	PREDICTED: hypothetical protein [Vitis vinifera] emb|CAO39943.1| unnamed protein product [Vitis vinifera]
Singletons22229	2328	2054	285	ref|XP_002269313.1|	822	232	819	0.67	0.79	0.01	596	761	0.0	--	PREDICTED: hypothetical protein [Vitis vinifera] emb|CAO48483.1| unnamed protein product [Vitis vinifera]
Singletons22230	794	290	694	emb|CAO41383.1|	386	165	303	0.56	0.77	0.02	139	164	1e-62	--	unnamed protein product [Vitis vinifera]
Singletons22233	910	260	868	ref|XP_002273700.1|	209	7	209	0.78	0.9	0	203	323	1e-86	--	PREDICTED: hypothetical protein [Vitis vinifera] emb|CAO15769.1| unnamed protein product [Vitis vinifera]
Singletons22234	332	127	219	emb|CAF34023.1|	405	205	235	0.8	0.87	0	31	55.1	2e-06	--	alpha-galactosidase 1 [Pisum sativum]
Singletons22235	618	618	454	ref|XP_002512158.1|	430	374	430	0.75	0.87	0.03	57	89.0	3e-16	--	conserved hypothetical protein [Ricinus communis] gb|EEF50192.1| conserved hypothetical protein [Ricinus communis]
Singletons22240	4264	1171	4182	ref|XP_002271866.1|	1479	464	1479	0.55	0.66	0.04	1047	1043	0.0	--	PREDICTED: hypothetical protein [Vitis vinifera]
Singletons22241	351	136	351	ref|XP_002510078.1|	987	761	832	0.91	0.95	0	72	143	3e-49	--	cation-transporting atpase, putative [Ricinus communis] gb|EEF52265.1| cation-transporting atpase, putative [Ricinus communis]
Singletons22244	1487	2	1009	ref|XP_002318759.1|	538	159	494	0.83	0.89	0	337	571	1e-170	--	predicted protein [Populus trichocarpa] gb|EEE96979.1| predicted protein [Populus trichocarpa]
Singletons22245	381	133	381	ref|XP_002279477.1|	205	43	125	0.74	0.9	0	83	143	3e-49	--	PREDICTED: hypothetical protein [Vitis vinifera] emb|CAO71751.1| unnamed protein product [Vitis vinifera]
Singletons22247	1064	403	744	ref|XP_002266731.1|	594	104	217	0.81	0.89	0	114	195	1e-116	--	PREDICTED: hypothetical protein [Vitis vinifera]
Singletons22249	540	2	181	ref|XP_002285479.1|	447	368	428	0.8	0.88	0.01	61	102	4e-22	--	PREDICTED: hypothetical protein [Vitis vinifera]
Singletons22250	397	375	1	ref|XP_002524021.1|	265	1	124	0.8	0.85	0	125	201	3e-50	--	transferase, putative [Ricinus communis] gb|EEF38389.1| transferase, putative [Ricinus communis]
Singletons22251	436	436	158	ref|XP_002273376.1|	1527	1370	1462	0.59	0.73	0	93	116	1e-38	--	PREDICTED: hypothetical protein [Vitis vinifera]
Singletons22252	262	3	167	emb|CAN74319.1|	1802	1710	1764	0.5	0.65	0	55	53.9	5e-06	--	hypothetical protein [Vitis vinifera]
Singletons22254	558	557	273	ref|XP_002326800.1|	227	128	227	0.74	0.86	0.05	100	153	7e-36	--	predicted protein [Populus trichocarpa] gb|EEE72599.1| predicted protein [Populus trichocarpa]
Singletons22257	989	1	561	gb|ABM67700.1|	445	157	343	0.75	0.87	0	187	304	1e-101	--	polygalacturonase [Citrus sinensis]
Singletons22259	510	504	223	ref|XP_002527522.1|	234	140	233	0.65	0.82	0	94	138	2e-31	--	o-methyltransferase, putative [Ricinus communis] gb|EEF34831.1| o-methyltransferase, putative [Ricinus communis]
Singletons22261	239	1	189	ref|XP_002267341.1|	431	192	259	0.47	0.73	0.07	68	67.8	4e-10	--	PREDICTED: similar to F21J9.9 [Vitis vinifera]
Singletons22262	253	128	253	ref|XP_002281322.1|	416	160	201	0.78	0.9	0	42	77.4	3e-25	--	PREDICTED: hypothetical protein [Vitis vinifera]
Singletons22266	605	4	603	ref|XP_002274118.1|	906	371	570	0.8	0.9	0	200	357	3e-97	--	PREDICTED: hypothetical protein [Vitis vinifera]
Singletons22267	565	457	98	ref|XP_002279666.1|	337	155	282	0.77	0.81	0.06	128	180	2e-49	--	PREDICTED: hypothetical protein [Vitis vinifera]
Singletons22268	716	2	346	ref|XP_002275316.1|	483	293	411	0.67	0.79	0.03	119	161	3e-42	--	PREDICTED: hypothetical protein [Vitis vinifera]
Singletons22270	1314	552	1085	ref|XP_002266324.1|	179	1	179	0.8	0.89	0.02	182	273	4e-71	--	PREDICTED: hypothetical protein [Vitis vinifera] emb|CAO17678.1| unnamed protein product [Vitis vinifera]
Singletons22271	344	332	6	ref|NP_195236.1|	280	4	122	0.73	0.82	0.08	119	175	2e-42	--	PIP3 (PLASMA MEMBRANE INTRINSIC PROTEIN 3); water channel [Arabidopsis thaliana] sp|P93004.2|PIP27_ARATH RecName: Full=Aquaporin PIP2-7; AltName: Full=Plasma membrane intrinsic protein 2-7; Short=AtPIP2;7; AltName: Full=Plasma membrane intrinsic protein 3; AltName: Full=Salt stress-induced major intrinsic protein gb|AAL06563.1|AF412110_1 AT4g35100/M4E13_150 [Arabidopsis thaliana] emb|CAA17774.1| …
Singletons22273	669	40	645	gb|AAK15089.1|AF240006_1	585	319	534	0.45	0.61	0.07	219	167	6e-40	--	7S globulin [Sesamum indicum]
Singletons22274	1341	1252	1004	emb|CAN80932.1|	1697	1	85	0.54	0.67	0.04	87	100	2e-43	--	hypothetical protein [Vitis vinifera]
Singletons22275	361	223	2	ref|XP_002273518.1|	311	177	250	0.83	0.94	0	74	134	4e-30	--	PREDICTED: hypothetical protein [Vitis vinifera]
Singletons22277	438	435	31	emb|CAO71901.1|	1031	898	1031	0.85	0.92	0	135	239	7e-62	--	unnamed protein product [Vitis vinifera]
Singletons22278	877	1	699	ref|XP_002277765.1|	278	50	278	0.66	0.77	0.02	239	299	3e-79	--	PREDICTED: hypothetical protein, partial [Vitis vinifera]
Singletons22282	555	464	3	ref|XP_002271311.1|	272	1	147	0.66	0.79	0.01	156	191	3e-47	--	PREDICTED: hypothetical protein [Vitis vinifera] emb|CAO68700.1| unnamed protein product [Vitis vinifera]
Singletons22284	251	121	2	ref|XP_002307761.1|	563	388	427	0.75	0.87	0	40	67.4	7e-23	--	predicted protein [Populus trichocarpa] gb|EEE94757.1| predicted protein [Populus trichocarpa]
Singletons22286	415	2	151	ref|NP_180455.1|	654	494	543	0.82	0.96	0	50	89.7	9e-17	--	PLL4 (POLTERGEIST LIKE 4); catalytic/ protein serine/threonine phosphatase [Arabidopsis thaliana] sp|Q9ZV25.1|P2C23_ARATH RecName: Full=Probable protein phosphatase 2C 23; Short=AtPP2C23; AltName: Full=Protein phosphatase 2C PLL4; Short=PP2C PLL4; AltName: Full=Protein POLTERGEIST-LIKE 4 gb|AAC79593.1| unknown protein [Arabidopsis thaliana] gb|AAL38775.1| unknown protein [Arabidopsis thaliana] gb…
Singletons22287	1011	145	1011	emb|CAO62127.1|	385	34	329	0.59	0.74	0.02	296	359	3e-97	--	unnamed protein product [Vitis vinifera]
Singletons22288	809	360	94	ref|XP_002523927.1|	152	63	150	0.4	0.53	0.01	90	73.6	7e-12	--	conserved hypothetical protein [Ricinus communis] ref|XP_002523929.1| conserved hypothetical protein [Ricinus communis] gb|EEF38496.1| conserved hypothetical protein [Ricinus communis] gb|EEF38498.1| conserved hypothetical protein [Ricinus communis]
Singletons22290	663	347	15	emb|CAN64751.1|	304	82	198	0.64	0.74	0.05	117	135	2e-46	--	hypothetical protein [Vitis vinifera]
Singletons22291	617	1	615	ref|XP_002509430.1|	342	88	285	0.81	0.88	0	205	333	7e-90	--	Protein SIS1, putative [Ricinus communis] gb|EEF50817.1| Protein SIS1, putative [Ricinus communis]
Singletons22292	628	478	263	emb|CAN78157.1|	898	813	884	0.68	0.83	0	72	101	7e-24	--	hypothetical protein [Vitis vinifera]
Singletons22293	211	3	209	ref|XP_002311445.1|	399	263	331	0.95	0.97	0	69	135	1e-30	--	predicted protein [Populus trichocarpa] gb|EEE88812.1| predicted protein [Populus trichocarpa]
Singletons22294	727	20	631	ref|XP_002519607.1|	681	97	298	0.41	0.51	0.05	215	141	5e-32	--	serine-threonine protein kinase, plant-type, putative [Ricinus communis] gb|EEF42752.1| serine-threonine protein kinase, plant-type, putative [Ricinus communis]
Singletons22297	1542	1456	299	ref|XP_002308343.1|	391	1	391	0.76	0.85	0.01	392	586	1e-165	--	predicted protein [Populus trichocarpa] gb|EEE91866.1| predicted protein [Populus trichocarpa]
Singletons22298	442	440	129	gb|AAC24049.1|	826	64	167	0.74	0.84	0	104	152	1e-50	--	Similar to HAK1 gb|U22945 high affinity potassium transporter from Schwanniomyces occidentalis [Arabidopsis thaliana]
Singletons22300	1828	344	1606	ref|XP_002316147.1|	455	1	455	0.67	0.8	0.07	455	638	0.0	--	predicted protein [Populus trichocarpa] gb|EEF02318.1| predicted protein [Populus trichocarpa]
Singletons22301	205	203	6	ref|XP_002272707.1|	1082	115	180	0.46	0.62	0	66	68.2	3e-10	--	PREDICTED: hypothetical protein [Vitis vinifera]
Singletons22302	459	110	337	ref|XP_002311566.1|	1950	1014	1092	0.6	0.67	0.03	79	94.7	1e-34	--	predicted protein [Populus trichocarpa] gb|EEE88933.1| predicted protein [Populus trichocarpa]
Singletons22305	428	2	427	ref|XP_002277910.1|	497	241	378	0.53	0.7	0.01	144	131	3e-29	--	PREDICTED: hypothetical protein [Vitis vinifera]
Singletons22306	918	1	657	ref|XP_002275774.1|	478	262	478	0.84	0.91	0	219	387	1e-106	--	PREDICTED: hypothetical protein [Vitis vinifera]
Singletons22307	204	203	6	ref|XP_002284859.1|	297	101	168	0.67	0.82	0.02	68	96.7	7e-19	--	PREDICTED: hypothetical protein [Vitis vinifera]
Singletons22312	549	3	164	emb|CAN83110.1|	518	393	446	0.83	0.9	0	54	103	1e-20	--	hypothetical protein [Vitis vinifera]
Singletons22313	730	626	249	ref|XP_002523696.1|	129	1	126	0.8	0.89	0	126	207	1e-51	--	conserved hypothetical protein [Ricinus communis] gb|EEF38636.1| conserved hypothetical protein [Ricinus communis]
Singletons22315	1401	3	1394	emb|CAO39202.1|	1185	505	967	0.73	0.84	0	466	678	0.0	--	unnamed protein product [Vitis vinifera]
Singletons22316	292	2	184	ref|XP_002279072.1|	346	245	305	0.8	0.9	0	61	105	2e-21	--	PREDICTED: hypothetical protein [Vitis vinifera] emb|CAO45868.1| unnamed protein product [Vitis vinifera]
Singletons22317	232	4	231	ref|XP_002527814.1|	840	691	763	0.69	0.77	0	76	99.0	1e-19	--	Microtubule-associated protein TORTIFOLIA1, putative [Ricinus communis] gb|EEF34566.1| Microtubule-associated protein TORTIFOLIA1, putative [Ricinus communis]
Singletons22319	561	458	3	ref|XP_002275449.1|	836	334	485	0.86	0.94	0	152	257	1e-83	--	PREDICTED: hypothetical protein [Vitis vinifera] emb|CAO39645.1| unnamed protein product [Vitis vinifera]
Singletons22321	266	118	2	ref|XP_002268621.1|	1084	276	314	0.69	0.84	0	39	65.9	5e-17	--	PREDICTED: hypothetical protein [Vitis vinifera]
Singletons22324	457	246	1	ref|XP_002534012.1|	335	13	99	0.6	0.67	0.08	90	103	4e-21	--	conserved hypothetical protein [Ricinus communis] gb|EEF28370.1| conserved hypothetical protein [Ricinus communis]
Singletons22326	244	243	1	ref|XP_002283309.1|	2099	279	359	0.41	0.5	0	81	62.8	1e-08	--	PREDICTED: hypothetical protein [Vitis vinifera]
Singletons22330	405	251	3	ref|XP_002280098.1|	475	6	84	0.62	0.71	0	83	102	2e-20	--	PREDICTED: hypothetical protein [Vitis vinifera]
Singletons22331	603	592	314	ref|XP_002516605.1|	329	237	329	0.77	0.91	0	93	143	9e-33	--	conserved hypothetical protein [Ricinus communis] gb|EEF45946.1| conserved hypothetical protein [Ricinus communis]
Singletons22332	237	1	237	dbj|BAE06227.1|	980	857	935	0.89	0.97	0	79	143	5e-33	--	heat shock protein [Solanum lycopersicum]
Singletons22335	417	416	3	gb|AAO33578.1|AF478453_1	762	473	610	0.83	0.87	0	138	243	5e-63	--	beta-amyrin synthase [Medicago truncatula]
Singletons22336	1394	1	570	emb|CAN74191.1|	1063	120	312	0.66	0.77	0.01	193	265	1e-141	--	hypothetical protein [Vitis vinifera]
Singletons22337	841	1	789	ref|XP_002271416.1|	640	380	638	0.75	0.84	0	263	401	1e-110	--	PREDICTED: hypothetical protein [Vitis vinifera]
Singletons22338	213	28	120	ref|XP_002320600.1|	661	1	31	0.83	0.93	0	31	62.0	7e-16	--	predicted protein [Populus trichocarpa] gb|EEE98915.1| predicted protein [Populus trichocarpa]
Singletons22339	298	297	1	ref|XP_002311983.1|	565	63	161	0.86	0.93	0	99	189	8e-47	--	NAC domain protein, IPR003441 [Populus trichocarpa] gb|EEE89350.1| NAC domain protein, IPR003441 [Populus trichocarpa]
Singletons22340	455	94	300	emb|CAO66154.1|	105	36	104	0.84	0.95	0	69	122	9e-27	--	unnamed protein product [Vitis vinifera]
Singletons22342	472	85	333	ref|XP_002521807.1|	183	30	102	0.43	0.54	0	83	62.0	7e-13	--	conserved hypothetical protein [Ricinus communis] gb|EEF40617.1| conserved hypothetical protein [Ricinus communis]
Singletons22346	526	280	2	ref|XP_002263770.1|	568	111	203	0.76	0.83	0	93	148	3e-34	--	PREDICTED: hypothetical protein [Vitis vinifera] emb|CAO46977.1| unnamed protein product [Vitis vinifera]
Singletons22347	465	1	195	gb|ABE01395.1|	609	545	609	0.93	0.93	0	65	120	4e-26	--	phragmoplastin [Camellia sinensis]
Singletons22350	3308	3307	551	ref|XP_002279923.1|	1758	841	1758	0.86	0.91	0	919	1590	0.0	--	PREDICTED: hypothetical protein [Vitis vinifera]
Singletons22354	1107	160	765	ref|XP_002524187.1|	203	1	202	0.76	0.86	0	202	310	2e-82	--	Nuclear import protein mog1, putative [Ricinus communis] gb|EEF38202.1| Nuclear import protein mog1, putative [Ricinus communis]
Singletons22359	750	741	40	ref|XP_002274362.1|	255	20	255	0.73	0.82	0.02	241	334	5e-90	--	PREDICTED: hypothetical protein [Vitis vinifera]
Singletons22361	566	143	559	ref|XP_002513467.1|	464	293	433	0.27	0.45	0.03	144	57.0	3e-12	--	ubiquitin-protein ligase, putative [Ricinus communis] gb|EEF48870.1| ubiquitin-protein ligase, putative [Ricinus communis]
Singletons22363	363	1	363	ref|XP_002282057.1|	859	681	801	0.84	0.9	0	121	220	4e-56	--	PREDICTED: hypothetical protein [Vitis vinifera]
Singletons22365	1423	1422	85	ref|XP_002534264.1|	1992	140	587	0.84	0.9	0	448	737	0.0	--	microtubule associated protein xmap215, putative [Ricinus communis] gb|EEF28119.1| microtubule associated protein xmap215, putative [Ricinus communis]
Singletons22366	294	1	294	ref|XP_002279372.1|	805	180	277	0.81	0.91	0	98	170	4e-41	--	PREDICTED: hypothetical protein [Vitis vinifera]
Singletons22367	1174	47	1150	ref|XP_002530658.1|	374	4	371	0.84	0.93	0	368	650	0.0	--	oxidoreductase, putative [Ricinus communis] gb|EEF31727.1| oxidoreductase, putative [Ricinus communis]
Singletons22368	410	39	278	ref|XP_002527229.1|	676	507	587	0.57	0.76	0.02	82	95.1	1e-25	--	lyase, putative [Ricinus communis] gb|EEF35155.1| lyase, putative [Ricinus communis]
Singletons22370	1970	1606	365	ref|XP_002277240.1|	349	1	349	0.57	0.65	0	415	421	1e-115	--	PREDICTED: hypothetical protein [Vitis vinifera]
Singletons22371	572	2	430	ref|XP_002284914.1|	1121	966	1109	0.79	0.88	0	144	243	6e-63	--	PREDICTED: hypothetical protein [Vitis vinifera] emb|CAO42373.1| unnamed protein product [Vitis vinifera]
Singletons22373	797	796	350	ref|XP_002270184.1|	644	496	644	0.76	0.89	0	149	235	4e-60	--	PREDICTED: hypothetical protein [Vitis vinifera] emb|CAO24702.1| unnamed protein product [Vitis vinifera]
Singletons22374	931	127	891	ref|XP_002281066.1|	256	3	246	0.83	0.89	0	255	429	1e-118	--	PREDICTED: hypothetical protein [Vitis vinifera]
Singletons22378	1905	699	1775	ref|XP_002276415.1|	565	209	565	0.77	0.86	0	359	579	0.0	--	PREDICTED: hypothetical protein [Vitis vinifera] emb|CAO15750.1| unnamed protein product [Vitis vinifera]
Singletons22382	1513	1511	3	ref|XP_002276207.1|	1105	375	878	0.83	0.9	0	504	866	0.0	--	PREDICTED: hypothetical protein [Vitis vinifera]
Singletons22385	628	628	377	ref|XP_002302941.1|	875	652	735	0.45	0.64	0	84	73.9	1e-11	--	cc-nbs-lrr resistance protein [Populus trichocarpa] gb|EEE82214.1| cc-nbs-lrr resistance protein [Populus trichocarpa]
Singletons22386	684	600	172	ref|XP_002282608.1|	408	1	142	0.53	0.63	0	143	140	7e-47	--	PREDICTED: hypothetical protein [Vitis vinifera] emb|CAO21577.1| unnamed protein product [Vitis vinifera]
Singletons22387	420	72	419	emb|CAO40655.1|	355	2	117	0.87	0.93	0	116	208	2e-52	--	unnamed protein product [Vitis vinifera] emb|CAO15490.1| unnamed protein product [Vitis vinifera]
Singletons22389	263	263	3	gb|ABA43902.1|	320	78	170	0.83	0.9	0.06	93	147	3e-34	--	fibrillin [Coffea canephora]
Singletons22390	1014	170	1009	emb|CAO15956.1|	478	43	320	0.58	0.73	0	282	328	5e-88	--	unnamed protein product [Vitis vinifera]
Singletons22392	351	199	14	ref|XP_002264653.1|	729	1	56	0.59	0.77	0	62	68.2	3e-10	--	PREDICTED: hypothetical protein [Vitis vinifera]
Singletons22393	429	186	1	emb|CAN82893.1|	561	484	538	0.59	0.72	0	62	69.7	9e-11	--	hypothetical protein [Vitis vinifera]
Singletons22394	405	3	245	ref|XP_002278522.1|	1072	553	633	0.59	0.69	0	81	87.8	1e-29	--	PREDICTED: hypothetical protein [Vitis vinifera]
Singletons22396	812	811	458	ref|XP_002306963.1|	300	123	240	0.67	0.87	0	118	185	2e-55	--	predicted protein [Populus trichocarpa] gb|EEE93959.1| predicted protein [Populus trichocarpa]
Singletons22397	1464	1461	64	ref|XP_002318326.1|	1331	75	526	0.53	0.65	0.05	495	395	1e-108	--	predicted protein [Populus trichocarpa] gb|EEE96546.1| predicted protein [Populus trichocarpa]
Singletons22398	435	1	435	ref|XP_002263289.1|	361	25	164	0.5	0.65	0	145	128	2e-28	--	PREDICTED: hypothetical protein [Vitis vinifera]
Singletons22402	475	192	473	gb|ABB89008.1|	339	171	265	0.62	0.73	0.01	95	124	4e-46	--	CXE carboxylesterase [Malus pumila]
Singletons22409	491	491	153	ref|XP_002321139.1|	768	403	515	0.88	0.96	0	113	204	2e-68	--	predicted protein [Populus trichocarpa] gb|EEE99454.1| predicted protein [Populus trichocarpa]
Singletons22414	1170	791	3	ref|XP_002280841.1|	554	1	263	0.82	0.88	0	264	437	1e-120	--	PREDICTED: similar to transducin family protein / WD-40 repeat family protein [Vitis vinifera]
Singletons22415	573	470	123	ref|YP_086957.1|	689	1	116	0.98	0.99	0	116	244	1e-83	--	RNA polymerase beta' subunit [Panax ginseng] gb|AAT98500.1| RNA polymerase beta I subunit [Panax ginseng]
Singletons22417	445	2	445	gb|AAF70822.1|AF154421_1	838	655	802	0.85	0.94	0	148	292	9e-78	--	beta-galactosidase [Lycopersicon esculentum] emb|CAA10173.1| ss-galactosidase [Solanum lycopersicum]
Singletons22419	541	312	431	ref|XP_002307214.1|	181	45	84	0.62	0.67	0	40	43.1	9e-08	--	predicted protein [Populus trichocarpa] gb|EEE94210.1| predicted protein [Populus trichocarpa]
Singletons22420	650	406	125	ref|XP_002323061.1|	654	271	364	0.77	0.81	0	94	154	2e-67	--	predicted protein [Populus trichocarpa] gb|EEF04822.1| predicted protein [Populus trichocarpa]
Singletons22421	251	118	249	ref|XP_002277737.1|	1151	817	860	0.75	0.9	0	44	72.0	2e-22	--	PREDICTED: hypothetical protein [Vitis vinifera]
Singletons22422	341	15	341	ref|XP_002320898.1|	191	56	132	0.44	0.54	0	109	72.4	1e-11	--	predicted protein [Populus trichocarpa] gb|EEE99213.1| predicted protein [Populus trichocarpa]
Singletons22429	587	486	1	ref|XP_002327660.1|	370	1	160	0.76	0.87	0.01	165	227	4e-58	--	predicted protein [Populus trichocarpa] gb|EEE75138.1| predicted protein [Populus trichocarpa]
Singletons22430	1418	3	1208	ref|XP_002273887.1|	450	59	450	0.88	0.94	0	402	771	0.0	--	PREDICTED: hypothetical protein [Vitis vinifera] emb|CAO70988.1| unnamed protein product [Vitis vinifera]
Singletons22433	502	502	38	ref|XP_002276195.1|	654	501	654	0.69	0.82	0	155	205	1e-51	--	PREDICTED: hypothetical protein [Vitis vinifera]
Singletons22434	448	3	446	ref|XP_002284932.1|	416	227	374	0.85	0.91	0	148	266	4e-70	--	PREDICTED: hypothetical protein isoform 2 [Vitis vinifera]
Singletons22436	439	437	144	emb|CAN67631.1|	654	54	151	0.84	0.93	0	98	184	9e-68	--	hypothetical protein [Vitis vinifera]
Singletons22437	941	28	618	ref|XP_002274295.1|	206	4	206	0.5	0.6	0.09	218	167	1e-39	--	PREDICTED: hypothetical protein [Vitis vinifera]
Singletons22439	229	119	3	ref|XP_002326597.1|	571	59	97	0.89	0.94	0	39	75.9	1e-12	--	predicted protein [Populus trichocarpa] gb|EEE72396.1| predicted protein [Populus trichocarpa]
Singletons22442	1641	163	1332	ref|XP_002512150.1|	411	7	409	0.6	0.72	0.03	406	473	1e-131	--	conserved hypothetical protein [Ricinus communis] gb|EEF50184.1| conserved hypothetical protein [Ricinus communis]
Singletons22443	1647	984	205	ref|XP_002269673.1|	300	7	278	0.67	0.76	0.04	273	348	1e-93	--	PREDICTED: hypothetical protein isoform 1 [Vitis vinifera]
Singletons22444	204	2	124	ref|XP_002276238.1|	1474	367	407	0.65	0.73	0	41	62.8	1e-08	--	PREDICTED: hypothetical protein [Vitis vinifera]
Singletons22447	979	977	204	ref|XP_002266980.1|	528	271	528	0.76	0.84	0	258	411	1e-113	--	PREDICTED: hypothetical protein [Vitis vinifera] emb|CAO69682.1| unnamed protein product [Vitis vinifera]
Singletons22450	507	25	507	gb|ABV25698.1|	160	1	158	0.66	0.81	0	161	222	1e-56	--	Sal m 1 allergen [Salvia miltiorrhiza]
Singletons22451	456	3	110	ref|XP_002523406.1|	771	706	741	0.94	0.97	0	36	69.7	9e-11	--	RNA binding protein, putative [Ricinus communis] gb|EEF38985.1| RNA binding protein, putative [Ricinus communis]
Singletons22452	1020	2	760	ref|XP_002329323.1|	543	277	529	0.81	0.92	0	253	436	1e-124	--	4-coumarate-coa ligase [Populus trichocarpa] ref|XP_002329324.1| acyl:coa ligase [Populus trichocarpa] gb|EEF07908.1| 4-coumarate-coa ligase [Populus trichocarpa] gb|EEF07909.1| acyl:coa ligase [Populus trichocarpa]
Singletons22454	243	243	121	ref|XP_002279119.1|	215	174	214	0.92	1	0	41	85.1	2e-15	--	PREDICTED: hypothetical protein [Vitis vinifera] emb|CAN67381.1| hypothetical protein [Vitis vinifera] emb|CAO65257.1| unnamed protein product [Vitis vinifera]
Singletons22455	1612	1524	301	ref|XP_002285017.1|	405	2	405	0.9	0.94	0	408	745	0.0	--	PREDICTED: hypothetical protein [Vitis vinifera]
Singletons22457	576	462	1	ref|XP_002270799.1|	578	3	158	0.68	0.78	0.03	160	188	2e-46	--	PREDICTED: hypothetical protein [Vitis vinifera]
Singletons22459	790	8	790	ref|NP_198547.3|	593	119	378	0.62	0.77	0	262	345	4e-93	--	unknown protein [Arabidopsis thaliana] dbj|BAB09103.1| endosomal protein-like [Arabidopsis thaliana] dbj|BAE99006.1| multispanning membrane protein - like [Arabidopsis thaliana]
Singletons22462	397	2	397	ref|XP_002283583.1|	366	22	151	0.77	0.89	0	132	225	1e-57	--	PREDICTED: hypothetical protein [Vitis vinifera] emb|CAO17512.1| unnamed protein product [Vitis vinifera]
Singletons22464	228	8	223	ref|XP_002280912.1|	807	23	96	0.64	0.75	0.02	74	92.8	1e-17	--	PREDICTED: hypothetical protein [Vitis vinifera]
Singletons22465	375	222	73	ref|XP_002310331.1|	302	253	301	0.84	0.92	0	50	90.1	1e-19	--	predicted protein [Populus trichocarpa] gb|EEE90781.1| predicted protein [Populus trichocarpa]
Singletons22467	393	272	93	ref|XP_001017693.1|	215	85	144	0.51	0.7	0	60	60.5	6e-08	--	hypothetical protein TTHERM_01009840 [Tetrahymena thermophila] gb|EAR97448.1| hypothetical protein TTHERM_01009840 [Tetrahymena thermophila SB210]
Singletons22469	406	402	4	ref|XP_002323216.1|	449	150	281	0.75	0.84	0	133	209	1e-52	--	predicted protein [Populus trichocarpa] gb|EEF04977.1| predicted protein [Populus trichocarpa]
Singletons22474	327	276	1	ref|XP_002526459.1|	412	22	115	0.63	0.76	0.02	94	121	3e-26	--	sodium-bile acid cotransporter, putative [Ricinus communis] gb|EEF35954.1| sodium-bile acid cotransporter, putative [Ricinus communis]
Singletons22477	624	312	611	emb|CAN80680.1|	319	8	107	0.49	0.72	0	100	111	5e-23	--	hypothetical protein [Vitis vinifera]
Singletons22479	365	121	327	emb|CAN59799.1|	571	468	543	0.47	0.55	0.13	80	51.6	2e-09	--	hypothetical protein [Vitis vinifera]
Singletons22480	668	513	7	ref|XP_002264457.1|	958	1	177	0.49	0.6	0.06	181	149	3e-34	--	PREDICTED: hypothetical protein [Vitis vinifera]
Singletons22485	2487	2224	2	ref|XP_002273287.1|	758	1	743	0.72	0.84	0	745	1098	0.0	--	PREDICTED: hypothetical protein [Vitis vinifera]
Singletons22486	311	311	3	ref|XP_002279618.1|	455	171	273	0.88	0.94	0	103	194	3e-48	--	PREDICTED: hypothetical protein [Vitis vinifera] emb|CAO70014.1| unnamed protein product [Vitis vinifera]
Singletons22489	1559	817	413	gb|EAZ43361.1|	319	184	319	0.58	0.73	0.01	137	171	2e-65	--	hypothetical protein OsJ_27961 [Oryza sativa Japonica Group]
Singletons22490	745	551	3	ref|XP_002525970.1|	1446	650	839	0.5	0.65	0.04	191	200	1e-49	--	conserved hypothetical protein [Ricinus communis] gb|EEF36394.1| conserved hypothetical protein [Ricinus communis]
Singletons22493	2128	1227	4	ref|XP_002264943.1|	713	273	681	0.63	0.75	0	412	486	0.0	--	PREDICTED: hypothetical protein [Vitis vinifera]
Singletons22494	2319	812	2305	ref|XP_002275798.1|	1281	783	1280	0.77	0.89	0	499	792	0.0	--	PREDICTED: hypothetical protein [Vitis vinifera]
Singletons22496	1406	2	694	gb|AAM55300.1|	604	58	291	0.85	0.92	0.01	234	405	0.0	--	auxin efflux carrier protein [Medicago truncatula]
Singletons22498	698	689	3	gb|EEE68470.1|	709	69	274	0.45	0.58	0	229	186	1e-45	--	hypothetical protein OsJ_26870 [Oryza sativa Japonica Group]
Singletons22499	697	546	151	ref|XP_002263467.1|	378	243	375	0.68	0.78	0.01	134	167	6e-40	--	PREDICTED: hypothetical protein [Vitis vinifera]
Singletons22501	575	535	2	ref|XP_002275123.1|	341	1	176	0.55	0.71	0.03	184	179	2e-43	--	PREDICTED: hypothetical protein [Vitis vinifera]
Singletons22502	1021	9	782	ref|XP_002328049.1|	382	69	381	0.56	0.65	0.19	322	333	2e-89	--	predicted protein [Populus trichocarpa] gb|EEE75837.1| predicted protein [Populus trichocarpa]
Singletons22504	1915	209	1798	emb|CAN72739.1|	668	25	550	0.79	0.86	0	530	835	0.0	--	hypothetical protein [Vitis vinifera]
Singletons22505	538	12	257	ref|XP_002266820.1|	192	1	82	0.89	0.95	0	82	171	3e-69	--	PREDICTED: hypothetical protein [Vitis vinifera] emb|CAN66223.1| hypothetical protein [Vitis vinifera] emb|CAO43407.1| unnamed protein product [Vitis vinifera]
Singletons22508	609	607	254	ref|XP_002267256.1|	1369	1251	1369	0.76	0.86	0	119	181	5e-44	--	PREDICTED: hypothetical protein, partial [Vitis vinifera]
Singletons22509	862	675	1	ref|XP_002522197.1|	275	17	241	0.88	0.95	0	225	409	1e-116	--	2-dehydro-3-deoxyphosphooctonate aldolase, putative [Ricinus communis] gb|EEF40172.1| 2-dehydro-3-deoxyphosphooctonate aldolase, putative [Ricinus communis]
Singletons22513	330	307	2	ref|XP_002518567.1|	463	10	115	0.58	0.75	0.03	106	114	4e-24	--	conserved hypothetical protein [Ricinus communis] gb|EEF43954.1| conserved hypothetical protein [Ricinus communis]
Singletons22514	949	3	443	ref|XP_002310840.1|	681	527	673	0.82	0.91	0	147	246	3e-63	--	predicted protein [Populus trichocarpa] gb|EEE91290.1| predicted protein [Populus trichocarpa]
Singletons22515	531	522	28	ref|XP_002285334.1|	741	1	160	0.67	0.83	0	165	234	3e-60	--	PREDICTED: hypothetical protein [Vitis vinifera] emb|CAO71439.1| unnamed protein product [Vitis vinifera]
Singletons22517	232	8	118	ref|XP_002299169.1|	308	236	276	0.68	0.85	0.09	41	60.5	5e-09	--	predicted protein [Populus trichocarpa] gb|EEE83974.1| predicted protein [Populus trichocarpa]
Singletons22518	725	678	31	ref|XP_002329892.1|	217	1	217	0.77	0.87	0	217	333	9e-90	--	predicted protein [Populus trichocarpa] gb|EEF08260.1| predicted protein [Populus trichocarpa]
Singletons22520	339	337	2	ref|XP_002281124.1|	700	19	145	0.55	0.65	0.11	127	124	2e-27	--	PREDICTED: hypothetical protein [Vitis vinifera]
Singletons22521	768	649	308	ref|XP_002515385.1|	309	149	262	0.8	0.91	0	114	190	7e-59	--	lipid binding protein, putative [Ricinus communis] gb|EEF46834.1| lipid binding protein, putative [Ricinus communis]
Singletons22522	696	653	144	ref|XP_002279020.1|	223	4	198	0.55	0.67	0.12	195	204	9e-54	--	PREDICTED: hypothetical protein [Vitis vinifera] emb|CAO39009.1| unnamed protein product [Vitis vinifera]
Singletons22524	273	1	126	ref|XP_002533396.1|	843	319	360	0.59	0.83	0	42	53.9	2e-10	--	serine-threonine protein kinase, plant-type, putative [Ricinus communis] gb|EEF28996.1| serine-threonine protein kinase, plant-type, putative [Ricinus communis]
Singletons22527	747	239	520	ref|XP_002316411.1|	115	15	104	0.48	0.65	0	94	91.7	7e-17	--	predicted protein [Populus trichocarpa] gb|EEF02582.1| predicted protein [Populus trichocarpa]
Singletons22528	706	3	704	ref|XP_002279715.1|	487	44	277	0.88	0.94	0	234	414	1e-114	--	PREDICTED: hypothetical protein [Vitis vinifera] emb|CAO47402.1| unnamed protein product [Vitis vinifera]
Singletons22529	467	37	315	emb|CAN78815.1|	781	620	706	0.31	0.53	0.02	95	55.1	2e-06	--	hypothetical protein [Vitis vinifera]
Singletons22531	456	1	195	ref|XP_002284810.1|	527	459	523	0.7	0.84	0	65	99.4	1e-19	--	PREDICTED: hypothetical protein [Vitis vinifera] emb|CAO47708.1| unnamed protein product [Vitis vinifera]
Singletons22532	641	602	120	ref|XP_002534335.1|	578	1	206	0.41	0.52	0.22	207	138	4e-43	--	RNA binding protein, putative [Ricinus communis] gb|EEF28048.1| RNA binding protein, putative [Ricinus communis]
Singletons22534	448	440	3	dbj|BAG16530.1|	298	92	238	0.74	0.85	0	147	232	1e-59	--	putative phosphate-induced protein [Capsicum chinense]
Singletons22536	890	66	662	ref|XP_002279684.1|	211	1	210	0.73	0.81	0.06	212	295	4e-78	--	PREDICTED: hypothetical protein [Vitis vinifera] emb|CAO65936.1| unnamed protein product [Vitis vinifera]
Singletons22537	1913	29	1627	ref|XP_002273340.1|	897	341	897	0.48	0.63	0.06	568	464	1e-128	--	PREDICTED: hypothetical protein [Vitis vinifera] emb|CAO15744.1| unnamed protein product [Vitis vinifera]
Singletons22538	1474	31	531	emb|CAO66419.1|	337	20	173	0.69	0.8	0	167	234	1e-90	--	unnamed protein product [Vitis vinifera]
Singletons22539	503	233	6	emb|CAN83131.1|	928	527	595	0.56	0.75	0	76	85.5	8e-21	--	hypothetical protein [Vitis vinifera]
Singletons22545	302	302	3	ref|XP_002268525.1|	1075	673	772	0.91	0.99	0	100	211	2e-53	--	PREDICTED: hypothetical protein [Vitis vinifera]
Singletons22546	420	9	329	ref|XP_002268108.1|	909	93	195	0.42	0.62	0	108	86.7	7e-25	--	PREDICTED: hypothetical protein [Vitis vinifera]
Singletons22547	512	500	204	emb|CAO40817.1|	778	79	177	0.61	0.64	0.01	100	109	2e-41	--	unnamed protein product [Vitis vinifera]
Singletons22549	1414	198	1355	ref|XP_002267906.1|	669	1	390	0.79	0.87	0.01	390	623	1e-176	--	PREDICTED: hypothetical protein isoform 2 [Vitis vinifera]
Singletons22551	347	1	93	ref|NP_568274.1|	376	344	374	0.87	1	0	31	58.2	3e-07	--	THUMP domain-containing protein [Arabidopsis thaliana] emb|CAC42902.1| putative protein [Arabidopsis thaliana] gb|AAM83236.1| At5g12410 [Arabidopsis thaliana] gb|AAN64534.1| At5g12410/At5g12410 [Arabidopsis thaliana]
Singletons22552	413	130	411	ref|XP_002305921.1|	388	6	99	0.67	0.81	0	94	134	2e-30	--	predicted protein [Populus trichocarpa] gb|EEE86432.1| predicted protein [Populus trichocarpa]
Singletons22555	814	6	476	ref|XP_002267796.1|	211	53	209	0.74	0.81	0.01	159	217	9e-55	--	PREDICTED: hypothetical protein [Vitis vinifera]
Singletons22556	287	252	1	ref|XP_002272617.1|	456	1	85	0.57	0.75	0.03	87	86.3	1e-15	--	PREDICTED: hypothetical protein [Vitis vinifera]
Singletons22557	1981	1980	313	ref|XP_002279697.1|	770	164	764	0.62	0.73	0.07	603	715	0.0	--	PREDICTED: hypothetical protein [Vitis vinifera]
Singletons22558	1073	1	960	ref|XP_002534162.1|	475	147	473	0.76	0.88	0.02	327	530	1e-148	--	acyltransferase, putative [Ricinus communis] gb|EEF28222.1| acyltransferase, putative [Ricinus communis]
Singletons22559	218	2	217	ref|XP_002515852.1|	815	124	195	0.94	0.97	0	72	149	7e-35	--	5-methyltetrahydropteroyltriglutamate--homocysteine methyltransferase, putative [Ricinus communis] gb|EEF46521.1| 5-methyltetrahydropteroyltriglutamate--homocysteine methyltransferase, putative [Ricinus communis]
Singletons22561	1661	262	1479	ref|XP_002285189.1|	425	1	425	0.75	0.82	0.05	428	623	1e-176	--	PREDICTED: hypothetical protein [Vitis vinifera] emb|CAN60092.1| hypothetical protein [Vitis vinifera] emb|CAO42423.1| unnamed protein product [Vitis vinifera]
Singletons22563	571	569	348	ref|XP_002522224.1|	516	426	516	0.4	0.54	0.18	91	59.3	2e-07	--	CBL-interacting serine/threonine-protein kinase, putative [Ricinus communis] gb|EEF40082.1| CBL-interacting serine/threonine-protein kinase, putative [Ricinus communis]
Singletons22565	410	409	263	ref|XP_002280596.1|	220	130	178	0.85	0.93	0	49	90.5	1e-23	--	PREDICTED: hypothetical protein [Vitis vinifera] emb|CAO24164.1| unnamed protein product [Vitis vinifera]
Singletons22566	898	197	760	ref|XP_002323865.1|	212	8	212	0.47	0.66	0.08	206	174	1e-41	--	predicted protein [Populus trichocarpa] gb|EEF03998.1| predicted protein [Populus trichocarpa]
Singletons22568	624	94	624	ref|XP_002535481.1|	347	1	189	0.83	0.89	0.06	189	337	6e-91	--	conserved hypothetical protein [Ricinus communis] gb|EEF26902.1| conserved hypothetical protein [Ricinus communis]
Singletons22569	892	890	612	ref|XP_002299072.1|	219	127	219	0.82	0.93	0	93	173	2e-41	--	predicted protein [Populus trichocarpa] gb|EEE83877.1| predicted protein [Populus trichocarpa]
Singletons22573	570	1	570	ref|XP_002269999.1|	421	40	229	0.87	0.96	0	190	355	1e-96	--	PREDICTED: hypothetical protein isoform 2 [Vitis vinifera]
Singletons22575	415	144	413	gb|ACU14311.1|	164	1	90	0.73	0.87	0	90	142	1e-32	--	unknown [Glycine max]
Singletons22576	1300	1	702	ref|XP_002308662.1|	1198	798	1032	0.8	0.88	0	235	394	1e-174	--	rna-dependent RNA polymerase [Populus trichocarpa] gb|EEE92185.1| rna-dependent RNA polymerase [Populus trichocarpa]
Singletons22577	602	7	540	ref|XP_002284938.1|	305	130	305	0.75	0.85	0.01	180	273	8e-72	--	PREDICTED: hypothetical protein [Vitis vinifera]
Singletons22579	715	117	713	ref|XP_002267735.1|	568	86	282	0.85	0.93	0	199	349	8e-96	--	PREDICTED: hypothetical protein [Vitis vinifera] emb|CAO39893.1| unnamed protein product [Vitis vinifera]
Singletons22583	434	123	434	gb|ACU20025.1|	287	1	105	0.72	0.77	0	105	151	2e-35	--	unknown [Glycine max]
Singletons22585	1276	1276	341	ref|XP_002283372.1|	506	187	506	0.58	0.7	0.04	325	355	6e-96	--	PREDICTED: hypothetical protein [Vitis vinifera] emb|CAO44363.1| unnamed protein product [Vitis vinifera]
Singletons22586	977	971	423	gb|AAD32950.1|	773	470	649	0.28	0.42	0.01	185	73.2	4e-11	--	putative non-LTR retroelement reverse transcriptase [Arabidopsis thaliana]
Singletons22588	3021	2224	428	ref|XP_002533178.1|	803	194	792	0.71	0.84	0	599	897	0.0	--	trehalose-6-phosphate synthase, putative [Ricinus communis] gb|EEF29201.1| trehalose-6-phosphate synthase, putative [Ricinus communis]
Singletons22590	913	911	279	ref|XP_002275766.1|	949	739	949	0.82	0.88	0	211	350	9e-95	--	PREDICTED: hypothetical protein [Vitis vinifera]
Singletons22591	2610	12	2480	emb|CAO45123.1|	829	4	829	0.71	0.82	0.01	835	1154	0.0	--	unnamed protein product [Vitis vinifera]
Singletons22592	261	104	259	ref|XP_002271674.1|	911	785	836	0.84	0.92	0	52	91.7	2e-17	--	PREDICTED: similar to DNA gyrase subunit A, chloroplastic/mitochondrial [Vitis vinifera]
Singletons22593	2647	2645	87	ref|XP_002273779.1|	924	105	924	0.65	0.74	0.02	871	1029	0.0	--	PREDICTED: hypothetical protein [Vitis vinifera]
Singletons22595	689	6	245	ref|XP_002266878.1|	673	534	613	0.38	0.61	0	80	70.1	8e-20	--	PREDICTED: hypothetical protein [Vitis vinifera]
Singletons22596	228	1	228	ref|XP_002509467.1|	308	157	232	0.73	0.89	0	76	122	2e-26	--	conserved hypothetical protein [Ricinus communis] gb|EEF50854.1| conserved hypothetical protein [Ricinus communis]
Singletons22599	896	180	659	ref|XP_002282019.1|	190	29	190	0.73	0.82	0.01	162	226	2e-57	--	PREDICTED: hypothetical protein [Vitis vinifera] emb|CAO15876.1| unnamed protein product [Vitis vinifera]
Singletons22601	1084	120	1082	gb|ABW76425.1|	418	1	318	0.72	0.84	0	324	468	1e-130	--	branched-chain aminotransferase [Nicotiana benthamiana]
Singletons22603	2199	585	2198	ref|XP_002275645.1|	769	77	606	0.65	0.76	0.01	546	676	0.0	--	PREDICTED: hypothetical protein [Vitis vinifera]
Singletons22605	246	2	124	ref|XP_002439335.1|	886	732	772	0.82	0.92	0	41	77.0	4e-20	--	hypothetical protein SORBIDRAFT_09g004560 [Sorghum bicolor] gb|EES17765.1| hypothetical protein SORBIDRAFT_09g004560 [Sorghum bicolor]
Singletons22606	252	249	154	emb|CAN65410.1|	2253	1223	1254	0.68	0.78	0	32	52.0	9e-13	--	hypothetical protein [Vitis vinifera]
Singletons22608	1668	1646	12	ref|XP_002271416.1|	640	4	553	0.72	0.83	0.01	551	801	0.0	--	PREDICTED: hypothetical protein [Vitis vinifera]
Singletons22609	758	141	758	ref|XP_002275748.1|	631	1	203	0.71	0.82	0	206	286	1e-75	--	PREDICTED: hypothetical protein [Vitis vinifera]
Singletons22610	278	37	216	ref|XP_002307555.1|	358	6	65	0.53	0.68	0	60	68.6	2e-19	--	predicted protein [Populus trichocarpa] gb|EEE94551.1| predicted protein [Populus trichocarpa]
Singletons22611	517	513	304	ref|XP_002320650.1|	124	52	121	0.61	0.7	0	70	89.4	1e-16	--	predicted protein [Populus trichocarpa] gb|EEE98965.1| predicted protein [Populus trichocarpa]
Singletons22616	526	477	1	emb|CAO45933.1|	664	1	167	0.76	0.83	0.04	167	251	2e-65	--	unnamed protein product [Vitis vinifera]
Singletons22618	247	132	245	ref|XP_002527017.1|	673	394	431	0.81	0.89	0	38	73.2	1e-26	--	wall-associated kinase, putative [Ricinus communis] gb|EEF35389.1| wall-associated kinase, putative [Ricinus communis]
Singletons22619	325	151	324	ref|XP_002302434.1|	578	1	57	0.72	0.79	0	58	82.8	1e-14	--	predicted protein [Populus trichocarpa] gb|EEE81707.1| predicted protein [Populus trichocarpa]
Singletons22620	933	2	673	ref|XP_002283778.1|	321	111	321	0.64	0.74	0.03	232	255	4e-66	--	PREDICTED: hypothetical protein [Vitis vinifera]
Singletons22621	431	148	429	ref|XP_002278939.1|	359	42	137	0.77	0.85	0.02	96	158	2e-47	--	PREDICTED: hypothetical protein [Vitis vinifera]
Singletons22623	1809	120	1508	ref|XP_002510442.1|	477	1	477	0.81	0.87	0.02	477	741	0.0	--	glycosyltransferase, putative [Ricinus communis] gb|EEF52629.1| glycosyltransferase, putative [Ricinus communis]
Singletons22625	507	2	160	gb|ABW98674.1|	494	442	494	0.77	0.86	0	53	94.7	3e-18	--	chloroplast tocopherol cyclase [Sesamum indicum]
Singletons22631	1355	1325	348	ref|XP_002274433.1|	299	1	293	0.56	0.68	0	326	345	7e-93	--	PREDICTED: hypothetical protein [Vitis vinifera]
Singletons22632	932	1	930	ref|XP_002264766.1|	415	95	405	0.88	0.93	0	311	559	1e-157	--	PREDICTED: hypothetical protein [Vitis vinifera] emb|CAO50004.1| unnamed protein product [Vitis vinifera]
Singletons22634	506	1	240	ref|XP_002263652.1|	516	437	516	0.76	0.82	0	80	128	2e-28	--	PREDICTED: hypothetical protein [Vitis vinifera]
Singletons22635	545	541	311	gb|ACU17951.1|	379	80	153	0.59	0.76	0	77	92.8	2e-24	--	unknown [Glycine max]
Singletons22638	644	111	560	ref|XP_002511787.1|	609	1	150	0.83	0.9	0	150	257	5e-74	--	DNA binding protein, putative [Ricinus communis] gb|EEF50456.1| DNA binding protein, putative [Ricinus communis]
Singletons22639	373	2	373	ref|XP_002269171.1|	456	234	357	0.76	0.94	0	124	202	9e-51	--	PREDICTED: similar to membrane-associated zinc metalloprotease, putative isoform 1 [Vitis vinifera]
Singletons22641	669	8	586	ref|XP_002308525.1|	197	6	194	0.62	0.75	0	193	239	2e-61	--	predicted protein [Populus trichocarpa] gb|EEE92048.1| predicted protein [Populus trichocarpa]
Singletons22642	1476	10	1317	ref|XP_002285367.1|	502	69	500	0.8	0.9	0	436	761	0.0	--	PREDICTED: hypothetical protein [Vitis vinifera] emb|CAO21889.1| unnamed protein product [Vitis vinifera]
Singletons22644	368	150	1	dbj|BAF25940.2|	646	6	68	0.44	0.65	0.2	63	60.8	4e-08	--	Os10g0106900 [Oryza sativa Japonica Group]
Singletons22646	1025	4	1023	ref|XP_002267163.1|	944	266	628	0.55	0.65	0.07	369	349	2e-94	--	PREDICTED: hypothetical protein [Vitis vinifera]
Singletons22649	229	146	3	ref|XP_002282982.1|	599	195	242	0.47	0.75	0	48	52.0	4e-10	--	PREDICTED: hypothetical protein [Vitis vinifera] emb|CAO44299.1| unnamed protein product [Vitis vinifera]
Singletons22650	213	194	90	ref|XP_002264564.1|	527	491	525	0.88	0.97	0	35	69.3	1e-10	--	PREDICTED: hypothetical protein [Vitis vinifera] emb|CAO50137.1| unnamed protein product [Vitis vinifera]
Singletons22651	445	435	310	ref|XP_002510752.1|	224	183	224	0.9	0.97	0	42	79.3	1e-13	--	conserved hypothetical protein [Ricinus communis] gb|EEF52939.1| conserved hypothetical protein [Ricinus communis]
Singletons22653	244	5	163	ref|XP_001759079.1|	307	126	178	0.69	0.83	0	53	76.3	3e-15	--	predicted protein [Physcomitrella patens subsp. patens] gb|EDQ76148.1| predicted protein [Physcomitrella patens subsp. patens]
Singletons22654	1027	2	889	ref|XP_002266365.1|	328	33	328	0.81	0.88	0	296	495	1e-138	--	PREDICTED: hypothetical protein [Vitis vinifera]
Singletons22655	392	36	272	emb|CAN82939.1|	2416	617	691	0.33	0.51	0.01	80	38.5	1e-06	--	hypothetical protein [Vitis vinifera]
Singletons22656	359	251	75	ref|XP_002282450.1|	349	4	62	0.81	0.94	0	59	103	2e-27	--	PREDICTED: hypothetical protein [Vitis vinifera]
Singletons22657	647	646	44	ref|XP_002332211.1|	1386	241	445	0.31	0.47	0.05	213	103	9e-21	--	predicted protein [Populus trichocarpa] gb|EEF12006.1| predicted protein [Populus trichocarpa]
Singletons22658	771	502	326	gb|AAB36543.1|	161	94	152	0.67	0.77	0	59	82.8	2e-38	--	DnaJ-like protein [Phaseolus vulgaris]
Singletons22661	385	3	236	ref|XP_002282971.1|	744	667	744	0.75	0.82	0	78	132	1e-29	--	PREDICTED: hypothetical protein [Vitis vinifera]
Singletons22662	400	1	99	ref|XP_002284836.1|	363	328	363	0.83	0.91	0.08	36	62.8	1e-08	--	PREDICTED: hypothetical protein [Vitis vinifera] emb|CAN66983.1| hypothetical protein [Vitis vinifera] emb|CAO61360.1| unnamed protein product [Vitis vinifera]
Singletons22663	516	515	114	ref|XP_002533060.1|	399	264	396	0.77	0.86	0	134	215	2e-54	--	dopamine beta-monooxygenase, putative [Ricinus communis] gb|EEF29330.1| dopamine beta-monooxygenase, putative [Ricinus communis]
Singletons22665	1986	1828	179	ref|XP_002512915.1|	558	9	558	0.83	0.9	0	550	991	0.0	--	laccase, putative [Ricinus communis] gb|EEF49418.1| laccase, putative [Ricinus communis]
Singletons22666	217	3	215	ref|XP_002266289.1|	244	110	178	0.6	0.67	0	71	83.2	8e-15	--	PREDICTED: hypothetical protein [Vitis vinifera] emb|CAO63814.1| unnamed protein product [Vitis vinifera]
Singletons22667	272	157	270	ref|XP_002510094.1|	651	317	354	0.81	0.92	0	38	71.6	7e-25	--	calmodulin binding protein, putative [Ricinus communis] gb|EEF52281.1| calmodulin binding protein, putative [Ricinus communis]
Singletons22668	961	648	1	ref|XP_002274204.1|	595	27	251	0.57	0.68	0.04	225	232	4e-59	--	PREDICTED: hypothetical protein [Vitis vinifera]
Singletons22670	287	287	6	ref|XP_002312098.1|	454	204	297	0.56	0.72	0	94	121	2e-26	--	predicted protein [Populus trichocarpa] gb|EEE89465.1| predicted protein [Populus trichocarpa]
Singletons22672	1017	165	299	ref|XP_002271048.1|	680	579	623	0.91	0.93	0	45	92.8	4e-51	--	PREDICTED: hypothetical protein [Vitis vinifera]
Singletons22673	406	405	157	ref|XP_002265279.1|	293	227	293	0.74	0.79	0	83	125	1e-27	--	PREDICTED: hypothetical protein [Vitis vinifera] emb|CAN61017.1| hypothetical protein [Vitis vinifera] emb|CAO67619.1| unnamed protein product [Vitis vinifera]
Singletons22674	249	249	1	ref|XP_002510604.1|	209	8	85	0.62	0.72	0	83	92.4	1e-17	--	conserved hypothetical protein [Ricinus communis] gb|EEF52791.1| conserved hypothetical protein [Ricinus communis]
Singletons22676	243	118	2	ref|XP_002281581.1|	1002	110	148	0.76	0.89	0	39	65.9	2e-16	--	PREDICTED: hypothetical protein [Vitis vinifera]
Singletons22678	1349	468	1349	ref|XP_002273647.1|	548	1	297	0.77	0.84	0.01	299	449	1e-124	--	PREDICTED: hypothetical protein [Vitis vinifera] emb|CAN75915.1| hypothetical protein [Vitis vinifera] emb|CAO24045.1| unnamed protein product [Vitis vinifera]
Singletons22681	784	110	784	ref|XP_002284337.1|	418	1	223	0.78	0.85	0.01	228	364	4e-99	--	PREDICTED: hypothetical protein [Vitis vinifera]
Singletons22684	1236	219	1139	ref|XP_002299156.1|	399	23	320	0.75	0.84	0	307	472	1e-147	--	predicted protein [Populus trichocarpa] gb|EEE83961.1| predicted protein [Populus trichocarpa]
Singletons22685	1571	1467	136	ref|XP_002277342.1|	444	1	444	0.75	0.87	0	444	676	0.0	--	PREDICTED: hypothetical protein [Vitis vinifera]
Singletons22687	467	2	151	ref|XP_002529382.1|	640	591	640	0.94	0.98	0	50	101	2e-20	--	Endosomal P24A protein precursor, putative [Ricinus communis] gb|EEF32978.1| Endosomal P24A protein precursor, putative [Ricinus communis]
Singletons22688	596	595	2	ref|XP_002280133.1|	1195	631	828	0.94	0.99	0	198	383	1e-105	--	PREDICTED: hypothetical protein [Vitis vinifera]
Singletons22689	244	152	3	gb|AAX95129.1|	1324	956	1005	0.5	0.64	0	50	50.4	7e-07	--	retrotransposon protein, putative, unclassified [Oryza sativa (japonica cultivar-group)] gb|AAX95232.1| retrotransposon protein, putative, unclassified [Oryza sativa (japonica cultivar-group)]
Singletons22690	650	1	642	ref|XP_002283273.1|	820	585	798	0.86	0.92	0	214	374	1e-102	--	PREDICTED: hypothetical protein [Vitis vinifera]
Singletons22692	267	265	2	sp|P22180.1|PMA1_SOLLC	956	663	750	0.67	0.72	0	88	116	9e-25	--	RecName: Full=Plasma membrane ATPase 1; AltName: Full=Proton pump 1 gb|AAA34173.1| H+-ATPase prf||1803518A H ATPase
Singletons22697	731	130	498	ref|XP_002525835.1|	371	72	191	0.35	0.51	0.03	128	73.9	4e-16	--	conserved hypothetical protein [Ricinus communis] gb|EEF36529.1| conserved hypothetical protein [Ricinus communis]
Singletons22698	252	114	251	gb|ACU13175.1|	161	70	115	0.65	0.71	0	46	55.8	1e-06	--	unknown [Glycine max]
Singletons22702	1074	297	782	ref|XP_002511974.1|	297	142	297	0.75	0.79	0.01	164	228	2e-89	--	DNA binding protein, putative [Ricinus communis] gb|EEF50643.1| DNA binding protein, putative [Ricinus communis]
Singletons22705	284	2	121	ref|XP_002281315.1|	1109	272	311	0.7	0.82	0	40	59.3	6e-17	--	PREDICTED: hypothetical protein [Vitis vinifera]
Singletons22706	631	629	345	dbj|BAA31689.1|	379	285	379	0.92	0.95	0	95	189	1e-46	--	Ntc12 [Nicotiana tabacum]
Singletons22710	303	139	2	ref|XP_002262913.1|	612	210	255	0.71	0.76	0	46	64.3	1e-15	--	PREDICTED: hypothetical protein isoform 2 [Vitis vinifera]
Singletons22713	955	248	838	ref|XP_002279307.1|	219	1	216	0.56	0.7	0.08	216	209	3e-52	--	PREDICTED: hypothetical protein [Vitis vinifera] emb|CAO44932.1| unnamed protein product [Vitis vinifera]
Singletons22715	1842	1842	415	ref|XP_002321996.1|	649	174	649	0.84	0.91	0	476	864	0.0	--	predicted protein [Populus trichocarpa] gb|EEF06123.1| predicted protein [Populus trichocarpa]
Singletons22717	1164	3	1031	ref|XP_002275762.1|	1131	387	727	0.8	0.87	0	344	557	1e-168	--	PREDICTED: hypothetical protein [Vitis vinifera] emb|CAO46359.1| unnamed protein product [Vitis vinifera]
Singletons22718	1654	1459	2	sp|P80065.2|INVB_DAUCA	661	1	497	0.66	0.78	0.02	498	694	0.0	--	RecName: Full=Beta-fructofuranosidase, soluble isoenzyme I; AltName: Full=Sucrose hydrolase; AltName: Full=Invertase; AltName: Full=Saccharase; Flags: Precursor emb|CAA53097.1| beta-fructofuranosidase [Daucus carota] emb|CAA77267.1| beta-fructofuranosidase, isoform I [Daucus carota]
Singletons22721	234	103	5	ref|XP_002328557.1|	643	187	219	0.69	0.78	0	33	55.1	2e-11	--	predicted protein [Populus trichocarpa] gb|EEE76637.1| predicted protein [Populus trichocarpa]
Singletons22728	1346	1342	2	sp|P48021.1|HMDH_CAMAC	593	6	460	0.76	0.82	0.04	468	676	0.0	--	RecName: Full=3-hydroxy-3-methylglutaryl-coenzyme A reductase; Short=HMG-CoA reductase gb|AAA33040.1| 3-hydroxy-3-methylglutaryl coA reductase [Camptotheca acuminata]
Singletons22730	1261	17	1261	ref|XP_002281388.1|	705	1	411	0.88	0.93	0	415	706	0.0	--	PREDICTED: hypothetical protein isoform 1 [Vitis vinifera]
Singletons22735	341	300	148	gb|AAL91978.1|AF483209_1	857	1	51	0.88	0.94	0	51	91.7	8e-34	--	putative trehalose synthase [Solanum tuberosum]
Singletons22738	1597	1366	2	ref|XP_002265612.1|	746	1	467	0.64	0.74	0.03	472	568	1e-160	--	PREDICTED: hypothetical protein [Vitis vinifera]
Singletons22740	2724	241	2580	ref|XP_002264565.1|	849	27	829	0.71	0.79	0.04	813	1116	0.0	--	PREDICTED: hypothetical protein [Vitis vinifera]
Singletons22742	327	24	317	emb|CAN83120.1|	1596	1456	1553	0.5	0.64	0	98	99.8	9e-20	--	hypothetical protein [Vitis vinifera]
Singletons22744	1662	1662	1	ref|XP_002264755.1|	1170	240	794	0.89	0.94	0	555	973	0.0	--	PREDICTED: hypothetical protein [Vitis vinifera]
Singletons22746	1330	254	676	ref|XP_002284635.1|	291	1	139	0.81	0.92	0	141	237	1e-127	--	PREDICTED: hypothetical protein [Vitis vinifera]
Singletons22747	576	543	1	ref|XP_002271342.1|	842	140	315	0.75	0.81	0	181	277	5e-73	--	PREDICTED: hypothetical protein [Vitis vinifera]
Singletons22749	1435	1296	1	ref|XP_002264755.1|	1170	367	805	0.84	0.89	0.01	439	718	0.0	--	PREDICTED: hypothetical protein [Vitis vinifera]
Singletons22751	518	6	242	ref|XP_002509588.1|	142	63	142	0.51	0.67	0.03	82	85.9	1e-15	--	lipid binding protein, putative [Ricinus communis] gb|EEF50975.1| lipid binding protein, putative [Ricinus communis]
Singletons22754	1035	2	670	ref|XP_002524184.1|	997	445	667	0.92	0.96	0	223	430	1e-118	--	aconitase, putative [Ricinus communis] gb|EEF38199.1| aconitase, putative [Ricinus communis]
Singletons22755	239	5	238	dbj|BAE46451.1|	443	43	119	0.84	0.94	0	78	135	2e-30	--	putative receptor protein kinase PERK1 [Glycine max] gb|ACM89502.1| PERK1-like protein kinase [Glycine max]
Singletons22756	255	254	6	ref|XP_002283768.1|	704	595	677	0.77	0.8	0	83	130	5e-29	--	PREDICTED: hypothetical protein [Vitis vinifera]
Singletons22759	3692	828	3332	ref|XP_002270343.1|	1167	259	1068	0.38	0.56	0.02	854	486	0.0	--	PREDICTED: hypothetical protein [Vitis vinifera]
Singletons22760	261	261	1	ref|XP_002524120.1|	1120	924	1010	0.86	0.9	0	87	157	3e-37	--	Ubiquitin carboxyl-terminal hydrolase, putative [Ricinus communis] gb|EEF38330.1| Ubiquitin carboxyl-terminal hydrolase, putative [Ricinus communis]
Singletons22761	249	1	249	ref|NP_001119216.1|	556	275	357	0.87	0.93	0	83	149	9e-35	--	DiT1 (dicarboxylate transporter 1); oxoglutarate:malate antiporter [Arabidopsis thaliana]
Singletons22763	410	408	121	emb|CAO71742.1|	2294	722	813	0.81	0.87	0.01	97	156	1e-49	--	unnamed protein product [Vitis vinifera]
Singletons22766	530	528	7	emb|CAO17548.1|	1017	267	441	0.56	0.7	0	175	193	5e-48	--	unnamed protein product [Vitis vinifera]
Singletons22767	3166	3144	598	emb|CAO22091.1|	863	9	856	0.81	0.91	0	850	1434	0.0	--	unnamed protein product [Vitis vinifera]
Singletons22769	1689	771	1523	ref|XP_002518834.1|	462	214	458	0.7	0.83	0	251	376	0.0	--	ubiquitin-protein ligase, putative [Ricinus communis] gb|EEF43552.1| ubiquitin-protein ligase, putative [Ricinus communis]
Singletons22771	263	237	127	ref|XP_002308391.1|	496	2	38	0.81	0.97	0	37	70.9	9e-23	--	predicted protein [Populus trichocarpa] gb|EEE91914.1| predicted protein [Populus trichocarpa]
Singletons22773	808	670	305	emb|CAO21190.1|	338	216	337	0.67	0.77	0	122	167	5e-59	--	unnamed protein product [Vitis vinifera]
Singletons22774	745	267	1	ref|XP_002323577.1|	390	133	221	0.91	0.96	0	89	168	3e-59	--	predicted protein [Populus trichocarpa] gb|EEF05338.1| predicted protein [Populus trichocarpa]
Singletons22775	256	140	256	ref|XP_002516583.1|	730	528	566	0.58	0.76	0	39	53.1	9e-06	--	hypothetical protein RCOM_0803370 [Ricinus communis] gb|EEF45924.1| hypothetical protein RCOM_0803370 [Ricinus communis]
Singletons22776	747	459	1	ref|XP_002285380.1|	299	1	153	0.83	0.93	0	153	254	5e-66	--	PREDICTED: hypothetical protein [Vitis vinifera]
Singletons22779	687	687	199	ref|XP_002531713.1|	647	478	640	0.72	0.84	0	163	246	1e-63	--	ubiquitin conjugating enzyme, putative [Ricinus communis] gb|EEF30672.1| ubiquitin conjugating enzyme, putative [Ricinus communis]
Singletons22780	382	65	382	gb|ABK92913.1|	335	1	103	0.56	0.74	0	106	121	3e-26	--	unknown [Populus trichocarpa]
Singletons22782	400	4	399	ref|XP_002276798.1|	2268	933	1064	0.75	0.84	0	132	189	6e-47	--	PREDICTED: similar to binding [Vitis vinifera]
Singletons22784	230	212	3	emb|CAN79410.1|	256	87	157	0.42	0.59	0.01	71	56.6	8e-07	--	hypothetical protein [Vitis vinifera]
Singletons22785	584	563	3	ref|XP_002512245.1|	775	2	188	0.88	0.91	0	187	345	1e-93	--	kinase, putative [Ricinus communis] gb|EEF49697.1| kinase, putative [Ricinus communis]
Singletons22787	744	230	556	ref|XP_002511001.1|	396	267	378	0.41	0.58	0.02	112	78.6	6e-13	--	conserved hypothetical protein [Ricinus communis] gb|EEF51603.1| conserved hypothetical protein [Ricinus communis]
Singletons22789	231	5	229	ref|XP_002304311.1|	451	305	379	0.8	0.88	0	75	126	9e-28	--	predicted protein [Populus trichocarpa] gb|EEE79290.1| predicted protein [Populus trichocarpa]
Singletons22792	1010	98	754	ref|XP_002274567.1|	260	40	258	0.76	0.85	0	219	355	1e-111	--	PREDICTED: hypothetical protein [Vitis vinifera] emb|CAO67377.1| unnamed protein product [Vitis vinifera]
Singletons22793	502	500	3	ref|XP_002275970.1|	494	209	374	0.9	0.94	0	166	302	9e-81	--	PREDICTED: hypothetical protein [Vitis vinifera]
Singletons22795	744	628	185	ref|XP_002283977.1|	340	169	318	0.46	0.59	0.02	152	138	5e-31	--	PREDICTED: hypothetical protein [Vitis vinifera] emb|CAO42230.1| unnamed protein product [Vitis vinifera]
Singletons22796	1498	1498	242	ref|XP_002274405.1|	525	106	523	0.59	0.72	0	420	506	1e-141	--	PREDICTED: hypothetical protein [Vitis vinifera]
Singletons22797	654	3	398	ref|XP_002468203.1|	595	338	469	0.76	0.82	0	132	217	4e-80	--	hypothetical protein SORBIDRAFT_01g041650 [Sorghum bicolor] gb|EER95201.1| hypothetical protein SORBIDRAFT_01g041650 [Sorghum bicolor]
Singletons22798	1004	978	1	ref|XP_002532454.1|	1140	1	341	0.52	0.62	0.08	357	293	2e-77	--	conserved hypothetical protein [Ricinus communis] gb|EEF29940.1| conserved hypothetical protein [Ricinus communis]
Singletons22799	759	717	1	emb|CAN77365.1|	870	475	711	0.64	0.79	0	239	305	2e-81	--	hypothetical protein [Vitis vinifera]
Singletons22800	358	353	9	gb|AAU89652.1|	180	30	143	0.54	0.75	0	115	132	2e-29	--	resistance protein-like protein [Poncirus trifoliata]
Singletons22801	630	317	436	ref|XP_002324713.1|	392	5	41	0.65	0.72	0	40	47.4	7e-07	--	predicted protein [Populus trichocarpa] gb|EEF03278.1| predicted protein [Populus trichocarpa]
Singletons22804	595	532	101	ref|XP_002267361.1|	1283	33	174	0.4	0.49	0.07	155	87.8	6e-16	--	PREDICTED: hypothetical protein [Vitis vinifera]
Singletons22807	378	365	153	ref|XP_002274469.1|	577	509	577	0.9	0.95	0	71	137	5e-31	--	PREDICTED: hypothetical protein [Vitis vinifera] emb|CAO41235.1| unnamed protein product [Vitis vinifera]
Singletons22809	1452	117	1412	ref|XP_002525499.1|	477	45	475	0.68	0.81	0	432	613	1e-180	--	serine-threonine protein kinase, plant-type, putative [Ricinus communis] gb|EEF36857.1| serine-threonine protein kinase, plant-type, putative [Ricinus communis]
Singletons22810	966	159	734	emb|CAN69076.1|	302	1	187	0.59	0.71	0.04	201	202	1e-82	--	hypothetical protein [Vitis vinifera]
Singletons22811	1197	7	546	ref|XP_002512045.1|	839	481	665	0.56	0.7	0.02	185	199	3e-84	--	conserved hypothetical protein [Ricinus communis] gb|EEF50714.1| conserved hypothetical protein [Ricinus communis]
Singletons22812	2449	1540	2	ref|XP_002277320.1|	1084	410	908	0.52	0.65	0.02	525	466	0.0	--	PREDICTED: hypothetical protein [Vitis vinifera]
Singletons22814	1970	1005	178	ref|XP_002511253.1|	563	287	562	0.96	0.98	0	276	549	0.0	--	Elongator complex protein, putative [Ricinus communis] gb|EEF51855.1| Elongator complex protein, putative [Ricinus communis]
Singletons22818	347	8	346	ref|XP_002264169.1|	333	7	118	0.76	0.91	0	113	191	3e-47	--	PREDICTED: hypothetical protein, partial [Vitis vinifera]
Singletons22819	310	290	141	ref|XP_002272450.1|	802	505	556	0.48	0.78	0.03	52	54.7	5e-15	--	PREDICTED: hypothetical protein [Vitis vinifera]
Singletons22821	610	6	236	ref|XP_002277868.1|	270	185	261	0.85	0.93	0	77	130	6e-29	--	PREDICTED: hypothetical protein [Vitis vinifera] emb|CAO18090.1| unnamed protein product [Vitis vinifera]
Singletons22822	1001	999	199	ref|XP_002280297.1|	365	94	360	0.88	0.95	0	267	476	1e-132	--	PREDICTED: hypothetical protein [Vitis vinifera]
Singletons22823	217	214	2	ref|XP_002527480.1|	379	276	335	0.5	0.59	0	71	62.0	2e-08	--	conserved hypothetical protein [Ricinus communis] gb|EEF34878.1| conserved hypothetical protein [Ricinus communis]
Singletons22824	250	2	190	ref|XP_001476193.1|	146	9	71	0.42	0.65	0	63	53.9	5e-06	--	PREDICTED: hypothetical protein [Mus musculus]
Singletons22826	1199	20	1003	emb|CAO65026.1|	317	1	315	0.59	0.67	0.04	343	385	1e-105	--	unnamed protein product [Vitis vinifera]
Singletons22829	979	977	63	ref|XP_002282362.1|	384	63	376	0.69	0.82	0.03	315	458	1e-127	--	PREDICTED: hypothetical protein [Vitis vinifera] emb|CAO42509.1| unnamed protein product [Vitis vinifera]
Singletons22831	1552	659	78	ref|XP_002264292.1|	643	443	636	0.67	0.79	0	194	275	1e-179	--	PREDICTED: hypothetical protein [Vitis vinifera]
Singletons22832	946	673	8	ref|XP_002281060.1|	616	1	217	0.85	0.9	0	222	388	1e-106	--	PREDICTED: hypothetical protein [Vitis vinifera]
Singletons22835	1415	537	1181	ref|XP_002309392.1|	841	63	275	0.66	0.8	0.02	221	265	1e-114	--	predicted protein [Populus trichocarpa] gb|EEE92915.1| predicted protein [Populus trichocarpa]
Singletons22836	1624	1622	387	ref|XP_002269215.1|	843	431	842	0.89	0.94	0	412	775	0.0	--	PREDICTED: hypothetical protein [Vitis vinifera]
Singletons22838	1855	1728	526	ref|XP_002276437.1|	403	1	402	0.72	0.84	0	404	586	1e-165	--	PREDICTED: hypothetical protein [Vitis vinifera] emb|CAO71697.1| unnamed protein product [Vitis vinifera]
Singletons22839	418	96	242	ref|NP_001143758.1|	260	191	241	0.47	0.58	0.03	51	53.1	9e-06	--	hypothetical protein LOC100276520 [Zea mays] gb|ACG35055.1| hypothetical protein [Zea mays]
Singletons22841	245	2	121	ref|XP_002282000.1|	1413	405	444	0.67	0.82	0	40	60.5	6e-08	--	PREDICTED: hypothetical protein [Vitis vinifera]
Singletons22844	307	50	307	ref|XP_002285373.1|	187	1	86	1	1	0	86	179	8e-44	--	PREDICTED: hypothetical protein [Vitis vinifera] emb|CAO44291.1| unnamed protein product [Vitis vinifera]
Singletons22848	1568	12	1448	ref|XP_002513535.1|	1915	127	526	0.29	0.43	0.03	497	122	4e-36	--	hypothetical protein RCOM_1578820 [Ricinus communis] gb|EEF48938.1| hypothetical protein RCOM_1578820 [Ricinus communis]
Singletons22855	897	34	867	ref|XP_002514982.1|	441	57	330	0.45	0.65	0.03	288	234	9e-60	--	3'-N-debenzoyl-2'-deoxytaxol N-benzoyltransferase, putative [Ricinus communis] gb|EEF47536.1| 3'-N-debenzoyl-2'-deoxytaxol N-benzoyltransferase, putative [Ricinus communis]
Singletons22856	1587	886	317	emb|CAO48534.1|	306	132	306	0.68	0.76	0	190	253	1e-122	--	unnamed protein product [Vitis vinifera]
Singletons22858	284	280	41	ref|XP_002327251.1|	301	101	187	0.4	0.58	0.08	87	67.4	5e-10	--	predicted protein [Populus trichocarpa] gb|EEE74056.1| predicted protein [Populus trichocarpa]
Singletons22859	2348	303	1541	ref|XP_002285283.1|	633	41	456	0.63	0.79	0.02	422	539	0.0	--	PREDICTED: hypothetical protein isoform 1 [Vitis vinifera]
Singletons22860	1335	862	143	ref|XP_002281784.1|	369	121	366	0.74	0.84	0.02	246	375	1e-144	--	PREDICTED: hypothetical protein [Vitis vinifera]
Singletons22862	654	523	2	ref|XP_002271684.1|	272	1	174	0.82	0.89	0	174	301	2e-80	--	PREDICTED: hypothetical protein [Vitis vinifera] emb|CAO66584.1| unnamed protein product [Vitis vinifera]
Singletons22863	2061	2060	36	ref|XP_002276882.1|	1368	689	1367	0.77	0.85	0.01	685	1007	0.0	--	PREDICTED: hypothetical protein [Vitis vinifera]
Singletons22865	465	465	1	ref|XP_002319110.1|	538	96	250	0.79	0.9	0	155	267	2e-70	--	predicted protein [Populus trichocarpa] gb|EEE95033.1| predicted protein [Populus trichocarpa]
Singletons22866	418	417	4	ref|XP_002280872.1|	328	188	325	0.86	0.94	0	138	243	4e-63	--	PREDICTED: hypothetical protein [Vitis vinifera] emb|CAO68385.1| unnamed protein product [Vitis vinifera]
Singletons22868	569	568	320	ref|XP_002314139.1|	928	845	928	0.51	0.66	0.01	84	81.6	4e-14	--	predicted protein [Populus trichocarpa] gb|EEE88094.1| predicted protein [Populus trichocarpa]
Singletons22869	351	2	235	ref|XP_002272017.1|	1691	1611	1691	0.75	0.9	0.03	81	122	9e-27	--	PREDICTED: hypothetical protein [Vitis vinifera]
Singletons22873	548	152	544	ref|XP_002266312.1|	577	254	384	0.9	0.94	0	131	253	3e-97	--	PREDICTED: hypothetical protein [Vitis vinifera]
Singletons22875	247	245	21	ref|XP_002276393.1|	384	309	382	0.7	0.77	0	75	95.5	2e-18	--	PREDICTED: hypothetical protein [Vitis vinifera]
Singletons22877	812	713	501	ref|XP_002336102.1|	370	157	227	0.87	0.91	0	71	129	3e-28	--	predicted protein [Populus trichocarpa] gb|EEF09525.1| predicted protein [Populus trichocarpa]
Singletons22878	367	1	252	ref|XP_002307546.1|	328	245	328	0.91	0.92	0	84	158	2e-37	--	predicted protein [Populus trichocarpa] gb|EEE94542.1| predicted protein [Populus trichocarpa]
Singletons22879	1027	697	311	ref|XP_002511706.1|	627	81	209	0.76	0.85	0	129	195	4e-92	--	leucine rich repeat receptor kinase, putative [Ricinus communis] gb|EEF50375.1| leucine rich repeat receptor kinase, putative [Ricinus communis]
Singletons22880	287	177	1	ref|XP_002263613.1|	474	1	59	0.88	0.91	0	59	114	3e-24	--	PREDICTED: hypothetical protein [Vitis vinifera]
Singletons22881	221	195	1	ref|XP_002331857.1|	133	44	108	0.89	0.93	0	65	125	1e-27	--	predicted protein [Populus trichocarpa] ref|XP_002321286.1| predicted protein [Populus trichocarpa] gb|ABK93702.1| unknown [Populus trichocarpa] gb|ABK94122.1| unknown [Populus trichocarpa] gb|EEE99601.1| predicted protein [Populus trichocarpa] gb|EEF12506.1| predicted protein [Populus trichocarpa]
Singletons22882	963	8	817	emb|CAO41849.1|	313	47	313	0.64	0.79	0.01	274	349	2e-94	--	unnamed protein product [Vitis vinifera]
Singletons22883	435	2	430	ref|XP_002276798.1|	2268	659	801	0.91	0.96	0	143	254	2e-66	--	PREDICTED: similar to binding [Vitis vinifera]
Singletons22885	767	12	497	gb|AAP45182.1|	203	1	176	0.55	0.65	0.09	179	164	6e-39	--	Putative kinesin-like protein, identical [Solanum bulbocastanum]
Singletons22886	474	143	472	ref|XP_002312882.1|	547	1	110	0.93	0.96	0	110	216	6e-55	--	predicted protein [Populus trichocarpa] gb|EEE86837.1| predicted protein [Populus trichocarpa]
Singletons22887	1201	1199	234	ref|XP_002519545.1|	512	176	496	0.71	0.81	0.01	328	459	1e-127	--	protein binding protein, putative [Ricinus communis] gb|EEF42959.1| protein binding protein, putative [Ricinus communis]
Singletons22888	2254	1720	413	ref|XP_002282958.1|	903	456	894	0.79	0.87	0	439	684	0.0	--	PREDICTED: hypothetical protein [Vitis vinifera]
Singletons22889	721	2	274	ref|XP_002268068.1|	532	442	532	0.87	0.95	0	91	170	1e-40	--	PREDICTED: hypothetical protein, partial [Vitis vinifera]
Singletons22890	392	9	392	ref|XP_002266663.1|	200	9	136	0.84	0.89	0	128	220	4e-56	--	PREDICTED: hypothetical protein [Vitis vinifera] emb|CAO38752.1| unnamed protein product [Vitis vinifera]
Singletons22891	2307	350	2104	ref|XP_002268688.1|	584	1	579	0.68	0.81	0	588	802	0.0	--	PREDICTED: hypothetical protein [Vitis vinifera] emb|CAO14643.1| unnamed protein product [Vitis vinifera]
Singletons22892	738	346	2	ref|XP_002267827.1|	383	120	234	0.85	0.93	0	115	196	2e-81	--	PREDICTED: hypothetical protein [Vitis vinifera]
Singletons22893	1224	1222	101	emb|CAO61795.1|	1443	1020	1388	0.76	0.82	0	376	566	1e-159	--	unnamed protein product [Vitis vinifera]
Singletons22896	431	3	107	ref|XP_002264422.1|	126	92	126	0.91	0.97	0	35	65.9	1e-09	--	PREDICTED: hypothetical protein [Vitis vinifera]
Singletons22898	272	2	232	ref|XP_002302099.1|	473	394	470	0.75	0.92	0	77	130	3e-29	--	predicted protein [Populus trichocarpa] gb|EEE81372.1| predicted protein [Populus trichocarpa]
Singletons22899	383	5	382	ref|XP_002271177.1|	2134	1009	1132	0.61	0.76	0	126	149	9e-35	--	PREDICTED: hypothetical protein [Vitis vinifera]
Singletons22900	1771	684	211	gb|ABS18435.1|	332	146	332	0.62	0.7	0.15	187	215	2e-78	--	WRKY36 [Glycine max]
Singletons22901	675	422	3	ref|XP_002285869.1|	2109	1244	1384	0.74	0.83	0	141	199	3e-89	--	PREDICTED: hypothetical protein [Vitis vinifera] emb|CAO61890.1| unnamed protein product [Vitis vinifera]
Singletons22902	951	2	505	ref|XP_002519707.1|	469	302	469	0.92	0.96	0	168	317	1e-84	--	50 kDa ketoavyl-ACP synthase [Ricinus communis] gb|AAA33873.1| chloroplast beta-ketoacyl-ACP synthase precursor [Ricinus communis] gb|ABR12416.1| plastid 3-keto-acyl-ACP synthase I [Ricinus communis] gb|EEF42680.1| 50 kDa ketoavyl-ACP synthase [Ricinus communis]
Singletons22905	375	2	223	emb|CAC14432.1|	443	120	193	0.97	0.98	0	74	145	4e-59	--	26S proteasome subunit 4-like protein [Brassica napus]
Singletons22907	1982	1536	4	emb|CAO43337.1|	801	142	655	0.57	0.74	0	514	587	0.0	--	unnamed protein product [Vitis vinifera]
Singletons22908	314	53	292	ref|XP_002304995.1|	87	9	87	0.6	0.72	0.03	83	88.2	3e-16	--	predicted protein [Populus trichocarpa] gb|EEE85506.1| predicted protein [Populus trichocarpa]
Singletons22909	245	124	2	ref|XP_002298011.1|	94	1	41	0.95	0.95	0	41	91.7	2e-17	--	predicted protein [Populus trichocarpa] gb|EEE82816.1| predicted protein [Populus trichocarpa]
Singletons22910	509	343	465	ref|XP_002266376.1|	430	216	256	0.68	0.78	0	41	63.5	4e-28	--	PREDICTED: hypothetical protein [Vitis vinifera] emb|CAO43351.1| unnamed protein product [Vitis vinifera]
Singletons22911	1300	402	1196	emb|CAO47474.1|	295	33	294	0.44	0.58	0.05	279	172	3e-43	--	unnamed protein product [Vitis vinifera]
Singletons22912	802	76	753	ref|XP_002276285.1|	295	68	295	0.72	0.81	0	228	323	1e-86	--	PREDICTED: hypothetical protein [Vitis vinifera] emb|CAO46765.1| unnamed protein product [Vitis vinifera]
Singletons22913	719	101	463	gb|ABK95936.1|	283	1	127	0.48	0.62	0.08	132	103	2e-30	--	unknown [Populus trichocarpa]
Singletons22914	537	275	532	ref|XP_002528196.1|	401	1	98	0.44	0.56	0.12	98	72.4	2e-11	--	transcription factor, putative [Ricinus communis] gb|EEF34203.1| transcription factor, putative [Ricinus communis]
Singletons22915	848	846	13	ref|XP_002270025.1|	568	107	395	0.57	0.65	0.07	299	295	4e-78	--	PREDICTED: hypothetical protein [Vitis vinifera]
Singletons22916	241	120	1	ref|XP_002263613.1|	474	20	59	0.9	0.9	0	40	76.3	1e-12	--	PREDICTED: hypothetical protein [Vitis vinifera]
Singletons22917	712	2	538	ref|XP_002271443.1|	877	316	493	0.89	0.93	0	179	322	1e-106	--	PREDICTED: hypothetical protein [Vitis vinifera]
Singletons22924	241	114	10	ref|XP_002268191.1|	1012	5	41	0.86	0.89	0.05	37	62.8	1e-08	--	PREDICTED: hypothetical protein [Vitis vinifera]
Singletons22925	346	345	1	ref|XP_002268896.1|	3754	952	1066	0.73	0.82	0	115	169	9e-41	--	PREDICTED: similar to E3 ubiquitin-protein ligase UPL1 [Vitis vinifera]
Singletons22926	252	165	1	ref|XP_002306414.1|	366	1	54	0.67	0.78	0	55	78.2	3e-13	--	predicted protein [Populus trichocarpa] gb|EEE93410.1| predicted protein [Populus trichocarpa]
Singletons22927	391	319	2	ref|XP_002280121.1|	151	2	108	0.54	0.7	0.05	112	121	2e-26	--	PREDICTED: hypothetical protein [Vitis vinifera]
Singletons22928	305	304	86	ref|XP_002284859.1|	297	234	297	0.75	0.81	0.01	74	105	2e-21	--	PREDICTED: hypothetical protein [Vitis vinifera]
Singletons22931	1160	1	477	ref|XP_002526459.1|	412	185	343	0.82	0.89	0	159	244	3e-89	--	sodium-bile acid cotransporter, putative [Ricinus communis] gb|EEF35954.1| sodium-bile acid cotransporter, putative [Ricinus communis]
Singletons22932	247	98	247	ref|XP_002281032.1|	508	180	229	0.6	0.76	0	50	65.9	3e-16	--	PREDICTED: hypothetical protein [Vitis vinifera] emb|CAO68404.1| unnamed protein product [Vitis vinifera]
Singletons22933	550	1	549	ref|XP_002279515.1|	708	513	691	0.62	0.65	0.06	195	211	3e-53	--	PREDICTED: hypothetical protein [Vitis vinifera]
Singletons22934	2294	1457	39	ref|XP_002273615.1|	818	1	473	0.8	0.87	0	473	781	0.0	--	PREDICTED: hypothetical protein [Vitis vinifera]
Singletons22935	1300	789	1	ref|XP_002322252.1|	2157	94	355	0.82	0.9	0	264	423	1e-156	--	predicted protein [Populus trichocarpa] gb|EEF06379.1| predicted protein [Populus trichocarpa]
Singletons22936	1773	151	1773	ref|XP_002517212.1|	694	5	546	0.81	0.9	0	542	923	0.0	--	Acyl-CoA synthetase [Ricinus communis] gb|ABC02881.1| ACS2 [Ricinus communis] gb|EEF45375.1| Acyl-CoA synthetase [Ricinus communis]
Singletons22937	426	426	259	ref|XP_002522487.1|	187	131	186	0.55	0.75	0	56	65.1	2e-09	--	hypothetical protein RCOM_0837840 [Ricinus communis] gb|EEF39979.1| hypothetical protein RCOM_0837840 [Ricinus communis]
Singletons22939	266	2	112	ref|XP_002311872.1|	226	119	155	0.67	0.75	0	37	60.5	6e-08	--	predicted protein [Populus trichocarpa] gb|EEE89239.1| predicted protein [Populus trichocarpa]
Singletons22940	446	104	340	gb|AAM74282.1|AC083943_22	88	10	88	0.44	0.62	0	79	69.3	1e-10	--	Hypothetical protein similar to putative DNA binding proteins [Oryza sativa (japonica cultivar-group)] gb|AAP53674.1| bHLH family protein, putative, expressed [Oryza sativa (japonica cultivar-group)] gb|EAY78413.1| hypothetical protein OsI_33502 [Oryza sativa Indica Group] gb|EAZ16009.1| hypothetical protein OsJ_31454 [Oryza sativa Japonica Group]
Singletons22941	1178	739	170	ref|XP_002272565.1|	224	34	223	0.93	0.98	0	190	355	1e-101	--	PREDICTED: hypothetical protein [Vitis vinifera] ref|XP_002272932.1| PREDICTED: hypothetical protein [Vitis vinifera] emb|CAO67996.1| unnamed protein product [Vitis vinifera] emb|CAO67998.1| unnamed protein product [Vitis vinifera]
Singletons22943	871	219	869	sp|Q2ABE5.1|RBR_CAMSI	1025	1	217	0.99	0.99	0	217	436	1e-120	--	RecName: Full=Retinoblastoma-related protein dbj|BAE80326.1| retinoblastoma related protein [Camellia sinensis]
Singletons22944	670	429	1	ref|XP_002300731.1|	797	620	760	0.73	0.86	0	143	222	7e-86	--	predicted protein [Populus trichocarpa] gb|EEE80004.1| predicted protein [Populus trichocarpa]
Singletons22945	913	911	117	ref|XP_002278999.1|	650	385	650	0.7	0.85	0	266	389	1e-106	--	PREDICTED: hypothetical protein [Vitis vinifera]
Singletons22946	1545	1	1122	ref|XP_002282768.1|	713	340	713	0.85	0.91	0	374	645	0.0	--	PREDICTED: hypothetical protein [Vitis vinifera]
Singletons22949	732	668	3	ref|XP_002273285.1|	575	7	211	0.42	0.59	0	222	145	5e-33	--	PREDICTED: hypothetical protein [Vitis vinifera]
Singletons22950	214	3	209	ref|XP_002306126.1|	468	183	251	0.76	0.94	0	69	130	3e-29	--	predicted protein [Populus trichocarpa] gb|EEE86637.1| predicted protein [Populus trichocarpa]
Singletons22952	703	2	259	ref|XP_002264694.1|	383	298	383	0.89	0.95	0	86	171	8e-41	--	PREDICTED: hypothetical protein [Vitis vinifera] emb|CAO67836.1| unnamed protein product [Vitis vinifera]
Singletons22954	1151	255	941	ref|XP_002285695.1|	240	3	240	0.75	0.83	0.03	238	337	1e-90	--	PREDICTED: hypothetical protein [Vitis vinifera] emb|CAO61623.1| unnamed protein product [Vitis vinifera]
Singletons22958	590	422	3	ref|XP_002516665.1|	452	1	142	0.79	0.86	0.02	143	211	4e-53	--	conserved hypothetical protein [Ricinus communis] gb|EEF45684.1| conserved hypothetical protein [Ricinus communis]
Singletons22960	824	274	822	ref|XP_002276579.1|	633	266	446	0.46	0.59	0.02	188	148	7e-34	--	PREDICTED: hypothetical protein [Vitis vinifera]
Singletons22962	366	251	3	ref|XP_002526307.1|	1172	528	610	0.91	0.93	0	83	165	1e-43	--	ATP-dependent RNA helicase, putative [Ricinus communis] gb|EEF36096.1| ATP-dependent RNA helicase, putative [Ricinus communis]
Singletons22965	992	660	1	ref|XP_002267673.1|	1048	356	575	0.91	0.97	0	220	405	1e-165	--	PREDICTED: hypothetical protein [Vitis vinifera] emb|CAO24673.1| unnamed protein product [Vitis vinifera]
Singletons22971	495	466	179	ref|XP_002276111.1|	543	387	482	0.34	0.53	0	96	67.8	9e-19	--	PREDICTED: hypothetical protein [Vitis vinifera]
Singletons22973	275	1	273	ref|XP_002272176.1|	640	512	602	0.81	0.86	0	91	152	1e-35	--	PREDICTED: hypothetical protein [Vitis vinifera] emb|CAO68709.1| unnamed protein product [Vitis vinifera]
Singletons22974	747	415	2	emb|CAN65660.1|	937	467	606	0.67	0.78	0.02	142	194	4e-75	--	hypothetical protein [Vitis vinifera]
Singletons22976	1657	1657	215	ref|XP_002280019.1|	1053	577	1053	0.7	0.83	0	484	663	0.0	--	PREDICTED: hypothetical protein [Vitis vinifera]
Singletons22979	489	74	487	emb|CAO62710.1|	1279	1	140	0.9	0.94	0.01	140	264	2e-69	--	unnamed protein product [Vitis vinifera]
Singletons22984	345	145	345	ref|XP_002264014.1|	225	1	69	0.53	0.65	0.02	69	70.5	6e-11	--	PREDICTED: hypothetical protein, partial [Vitis vinifera]
Singletons22986	227	2	226	ref|XP_002511441.1|	1712	278	356	0.64	0.78	0.05	79	94.7	3e-18	--	DNA binding protein, putative [Ricinus communis] gb|EEF52043.1| DNA binding protein, putative [Ricinus communis]
Singletons22988	1950	3	1697	ref|XP_002274670.1|	660	88	650	0.64	0.76	0	566	685	0.0	--	PREDICTED: hypothetical protein [Vitis vinifera] emb|CAO49047.1| unnamed protein product [Vitis vinifera]
Singletons22991	956	2	490	ref|XP_002267310.1|	2198	2036	2198	0.87	0.94	0	163	311	5e-83	--	PREDICTED: hypothetical protein [Vitis vinifera]
Singletons22994	220	2	217	gb|ACU20251.1|	396	265	336	0.52	0.68	0	72	84.0	5e-15	--	unknown [Glycine max]
Singletons22995	1855	2	1423	ref|XP_002279847.1|	1107	645	1107	0.75	0.83	0.01	479	712	0.0	--	PREDICTED: hypothetical protein isoform 1 [Vitis vinifera]
Singletons22996	216	7	102	ref|XP_002327714.1|	194	27	58	0.53	0.78	0	32	40.4	2e-07	--	predicted protein [Populus trichocarpa] gb|EEE75192.1| predicted protein [Populus trichocarpa]
Singletons22998	235	121	5	gb|ACU21480.1|	310	227	265	0.71	0.87	0	39	61.6	1e-16	--	unknown [Glycine max]
Singletons23003	2451	2054	555	ref|XP_002331024.1|	775	275	775	0.82	0.89	0	501	835	0.0	--	Cl-channel clc-7 [Populus trichocarpa] gb|EEF10085.1| Cl-channel clc-7 [Populus trichocarpa]
Singletons23005	463	3	95	ref|XP_002315832.1|	101	71	101	0.83	0.83	0	31	53.1	9e-06	--	predicted protein [Populus trichocarpa] gb|EEF02003.1| predicted protein [Populus trichocarpa]
Singletons23006	1982	221	1981	ref|XP_002276780.1|	671	1	618	0.51	0.62	0.08	644	538	1e-151	--	PREDICTED: hypothetical protein [Vitis vinifera]
Singletons23007	316	3	176	ref|XP_002306492.1|	517	460	517	0.79	0.89	0	58	102	1e-20	--	predicted protein [Populus trichocarpa] gb|EEE93488.1| predicted protein [Populus trichocarpa]
Singletons23008	283	142	282	emb|CAN64831.1|	829	685	731	0.74	0.87	0	47	77.4	2e-19	--	hypothetical protein [Vitis vinifera]
Singletons23009	487	2	487	ref|XP_002275353.1|	516	352	513	0.8	0.9	0	162	270	5e-71	--	PREDICTED: hypothetical protein [Vitis vinifera] emb|CAO38865.1| unnamed protein product [Vitis vinifera]
Singletons23010	623	622	2	ref|XP_002264372.1|	766	456	662	0.85	0.93	0	207	385	1e-105	--	PREDICTED: hypothetical protein isoform 2 [Vitis vinifera]
Singletons23012	969	969	346	ref|XP_002269096.1|	220	13	220	0.82	0.89	0	208	364	6e-99	--	PREDICTED: hypothetical protein [Vitis vinifera]
Singletons23014	487	487	2	ref|XP_002306137.1|	242	59	218	0.82	0.9	0	162	319	7e-86	--	predicted protein [Populus trichocarpa] gb|EEE86648.1| predicted protein [Populus trichocarpa]
Singletons23015	817	308	778	ref|XP_002266405.1|	758	1	152	0.74	0.82	0.03	162	226	2e-57	--	PREDICTED: hypothetical protein [Vitis vinifera]
Singletons23019	440	144	1	ref|XP_002281171.1|	1022	467	514	0.6	0.81	0	48	60.8	3e-12	--	PREDICTED: hypothetical protein [Vitis vinifera]
Singletons23021	238	135	1	ref|XP_002264898.1|	178	2	46	0.88	0.91	0	45	84.3	4e-15	--	PREDICTED: hypothetical protein [Vitis vinifera]
Singletons23022	2475	104	2473	emb|CAN75158.1|	2144	350	1109	0.88	0.91	0	790	1376	0.0	--	hypothetical protein [Vitis vinifera]
Singletons23025	650	17	433	ref|XP_002282986.1|	380	224	380	0.42	0.57	0.15	165	90.1	1e-16	--	PREDICTED: hypothetical protein [Vitis vinifera] emb|CAO61395.1| unnamed protein product [Vitis vinifera]
Singletons23026	375	1	375	ref|XP_002323690.1|	414	267	391	0.89	0.92	0	125	225	1e-57	--	auxin efflux carrier component, auxin transport protein [Populus trichocarpa] gb|EEF05451.1| auxin efflux carrier component, auxin transport protein [Populus trichocarpa]
Singletons23027	836	122	835	ref|XP_002285423.1|	433	126	368	0.57	0.71	0.02	245	266	4e-72	--	PREDICTED: hypothetical protein [Vitis vinifera]
Singletons23028	613	2	79	ref|XP_002280562.1|	415	390	415	0.92	0.92	0	26	55.5	3e-06	--	PREDICTED: hypothetical protein [Vitis vinifera]
Singletons23029	925	924	520	ref|XP_002527260.1|	186	41	178	0.71	0.78	0.02	138	193	2e-47	--	conserved hypothetical protein [Ricinus communis] gb|EEF35104.1| conserved hypothetical protein [Ricinus communis]
Singletons23030	940	94	939	ref|XP_002283414.1|	1016	31	307	0.45	0.65	0	283	228	5e-58	--	PREDICTED: hypothetical protein [Vitis vinifera]
Singletons23031	433	413	180	ref|XP_002276253.1|	139	65	134	0.43	0.52	0	78	55.8	1e-06	--	PREDICTED: hypothetical protein [Vitis vinifera]
Singletons23032	481	73	243	ref|XP_002274232.1|	60	1	57	0.77	0.87	0	57	98.2	2e-19	--	PREDICTED: hypothetical protein [Vitis vinifera]
Singletons23034	918	845	3	emb|CAO17118.1|	519	1	280	0.67	0.8	0.01	284	359	2e-97	--	unnamed protein product [Vitis vinifera]
Singletons23035	481	1	228	gb|ACU24198.1|	404	303	402	0.47	0.62	0.24	100	78.6	2e-13	--	unknown [Glycine max]
Singletons23037	660	655	362	ref|XP_002285413.1|	372	260	358	0.71	0.8	0.01	99	140	1e-31	--	PREDICTED: hypothetical protein isoform 2 [Vitis vinifera]
Singletons23038	623	623	174	emb|CAO47303.1|	609	71	207	0.54	0.69	0	150	149	4e-36	--	unnamed protein product [Vitis vinifera]
Singletons23041	709	589	338	ref|XP_002515887.1|	94	1	84	0.5	0.57	0	84	77.4	1e-12	--	conserved hypothetical protein [Ricinus communis] gb|EEF46307.1| conserved hypothetical protein [Ricinus communis]
Singletons23044	1115	199	735	ref|XP_002268265.1|	1138	961	1138	0.91	0.94	0	179	330	1e-123	--	PREDICTED: hypothetical protein [Vitis vinifera]
Singletons23045	1477	1477	164	gb|ABQ45487.1|	468	32	464	0.64	0.78	0.01	444	550	1e-154	--	unknown [Solanum lycopersicum]
Singletons23047	1698	1113	4	emb|CAO71122.1|	696	224	604	0.71	0.8	0.03	383	531	0.0	--	unnamed protein product [Vitis vinifera]
Singletons23049	1501	1428	238	ref|XP_002278931.1|	401	1	392	0.78	0.86	0	398	647	0.0	--	PREDICTED: hypothetical protein [Vitis vinifera] emb|CAO47383.1| unnamed protein product [Vitis vinifera]
Singletons23051	690	635	378	ref|XP_002283567.1|	125	36	122	0.71	0.93	0.01	87	129	2e-28	--	PREDICTED: hypothetical protein [Vitis vinifera]
Singletons23052	952	99	638	ref|XP_002273277.1|	395	203	392	0.53	0.64	0.05	190	198	6e-49	--	PREDICTED: hypothetical protein [Vitis vinifera] emb|CAO66281.1| unnamed protein product [Vitis vinifera]
Singletons23053	796	795	1	gb|ABE01402.1|	467	93	357	1	1	0	265	540	1e-152	--	ATP-sulfurylase [Camellia sinensis]
Singletons23054	1038	794	24	ref|XP_002303216.1|	254	1	254	0.84	0.9	0	257	450	1e-124	--	predicted protein [Populus trichocarpa] gb|EEE78195.1| predicted protein [Populus trichocarpa]
Singletons23056	1551	1536	1	ref|XP_002266157.1|	568	1	519	0.78	0.85	0.01	521	774	0.0	--	PREDICTED: hypothetical protein [Vitis vinifera] emb|CAO21304.1| unnamed protein product [Vitis vinifera]
Singletons23059	511	510	1	ref|XP_002283706.1|	511	183	401	0.61	0.66	0.23	221	272	8e-72	--	PREDICTED: hypothetical protein [Vitis vinifera]
Singletons23064	2898	209	1870	ref|XP_002266946.1|	796	2	558	0.61	0.76	0	559	673	0.0	--	PREDICTED: hypothetical protein [Vitis vinifera]
Singletons23067	1242	111	779	ref|XP_002284155.1|	225	1	224	0.74	0.82	0	224	345	8e-93	--	PREDICTED: hypothetical protein [Vitis vinifera] emb|CAO42256.1| unnamed protein product [Vitis vinifera]
Singletons23070	338	294	1	ref|XP_002273742.1|	294	1	95	0.72	0.85	0	98	144	2e-33	--	PREDICTED: hypothetical protein [Vitis vinifera]
Singletons23071	872	16	867	ref|XP_002515876.1|	889	5	292	0.58	0.75	0.02	290	322	4e-86	--	Ubiquitin carboxyl-terminal hydrolase, putative [Ricinus communis] gb|EEF46545.1| Ubiquitin carboxyl-terminal hydrolase, putative [Ricinus communis]
Singletons23072	507	506	3	ref|XP_002285713.1|	366	156	315	0.7	0.79	0	168	227	3e-58	--	PREDICTED: hypothetical protein [Vitis vinifera]
Singletons23073	303	302	36	ref|XP_002336027.1|	1337	612	701	0.41	0.65	0.03	92	62.0	2e-08	--	cc-nbs-lrr resistance protein [Populus trichocarpa] gb|EEE77235.1| cc-nbs-lrr resistance protein [Populus trichocarpa]
Singletons23074	1613	566	1609	ref|XP_002281895.1|	1022	462	774	0.4	0.56	0.01	355	229	4e-95	--	PREDICTED: hypothetical protein [Vitis vinifera]
Singletons23076	317	317	144	ref|XP_002312604.1|	431	286	343	0.65	0.81	0	58	86.7	6e-25	--	predicted protein [Populus trichocarpa] gb|EEE89971.1| predicted protein [Populus trichocarpa]
Singletons23078	1158	1158	1	ref|XP_002280967.1|	433	19	394	0.87	0.93	0	386	677	0.0	--	PREDICTED: hypothetical protein [Vitis vinifera]
Singletons23079	249	3	248	ref|XP_002267131.1|	606	438	520	0.5	0.65	0.01	83	87.0	6e-16	--	PREDICTED: hypothetical protein [Vitis vinifera]
Singletons23080	548	6	548	ref|XP_002266538.1|	459	220	400	0.7	0.85	0	181	293	7e-78	--	PREDICTED: hypothetical protein [Vitis vinifera] ref|XP_002264948.1| PREDICTED: hypothetical protein [Vitis vinifera]
Singletons23084	687	673	107	ref|XP_002526795.1|	683	340	529	0.57	0.74	0	190	210	1e-52	--	conserved hypothetical protein [Ricinus communis] gb|EEF35601.1| conserved hypothetical protein [Ricinus communis]
Singletons23087	1479	1478	171	ref|XP_002273748.1|	540	99	536	0.81	0.91	0	438	748	0.0	--	PREDICTED: hypothetical protein [Vitis vinifera]
Singletons23093	1939	244	1935	ref|XP_002266698.1|	875	1	577	0.64	0.75	0.03	582	718	0.0	--	PREDICTED: hypothetical protein [Vitis vinifera] emb|CAO62487.1| unnamed protein product [Vitis vinifera]
Singletons23094	930	601	92	ref|XP_002326803.1|	259	91	258	0.78	0.87	0	170	267	1e-112	--	predicted protein [Populus trichocarpa] gb|EEE73553.1| predicted protein [Populus trichocarpa]
Singletons23095	557	315	184	gb|AAM15514.1|	477	347	395	0.65	0.75	0.1	49	54.3	6e-06	--	hypothetical protein [Arabidopsis thaliana]
Singletons23099	991	990	343	emb|CAN80826.1|	467	252	467	0.88	0.96	0	216	386	1e-105	--	hypothetical protein [Vitis vinifera]
Singletons23102	1039	6	1037	ref|XP_002269074.1|	422	7	353	0.84	0.89	0.01	349	559	1e-157	--	PREDICTED: hypothetical protein [Vitis vinifera]
Singletons23104	752	473	3	ref|XP_002271829.1|	654	1	159	0.61	0.72	0.01	159	189	2e-46	--	PREDICTED: hypothetical protein isoform 1 [Vitis vinifera]
Singletons23106	542	242	541	gb|ABK24718.1|	442	25	122	0.41	0.59	0	100	79.7	1e-13	--	unknown [Picea sitchensis] gb|ABR18466.1| unknown [Picea sitchensis]
Singletons23107	1959	169	1647	ref|XP_002512011.1|	490	3	490	0.85	0.92	0	493	835	0.0	--	enolase, putative [Ricinus communis] gb|EEF50680.1| enolase, putative [Ricinus communis]
Singletons23110	248	248	162	ref|XP_002284920.1|	417	389	417	0.96	0.96	0	29	63.5	7e-09	--	PREDICTED: hypothetical protein [Vitis vinifera] emb|CAO65594.1| unnamed protein product [Vitis vinifera]
Singletons23111	367	260	3	ref|XP_002266494.1|	689	278	363	0.91	0.98	0	86	173	4e-58	--	PREDICTED: hypothetical protein [Vitis vinifera]
Singletons23112	289	140	3	emb|CAN62051.1|	1866	967	1012	0.69	0.78	0	46	82.8	1e-25	--	hypothetical protein [Vitis vinifera]
Singletons23113	422	127	420	ref|XP_002267647.1|	1486	824	921	0.63	0.81	0	98	129	3e-32	--	PREDICTED: hypothetical protein [Vitis vinifera]
Singletons23115	1388	741	1	ref|XP_002275368.1|	489	2	247	0.65	0.81	0	247	332	8e-89	--	PREDICTED: hypothetical protein [Vitis vinifera] emb|CAN83589.1| hypothetical protein [Vitis vinifera] emb|CAO40447.1| unnamed protein product [Vitis vinifera]
Singletons23117	313	312	1	ref|XP_002523968.1|	667	99	202	0.78	0.91	0	104	171	3e-41	--	interferon-induced GTP-binding protein mx, putative [Ricinus communis] gb|EEF38336.1| interferon-induced GTP-binding protein mx, putative [Ricinus communis]
Singletons23118	1171	1169	153	gb|AAF89679.1|	489	150	489	0.73	0.82	0	340	521	1e-146	--	asparaginyl endopeptidase [Sesamum indicum]
Singletons23119	1273	1272	319	ref|XP_002330494.1|	467	141	466	0.8	0.88	0.02	326	559	1e-157	--	nucleosome/chromatin assembly factor group [Populus trichocarpa] gb|EEF09559.1| nucleosome/chromatin assembly factor group [Populus trichocarpa]
Singletons23120	1385	1375	2	ref|XP_002266961.1|	2262	1397	1855	0.73	0.82	0	460	646	0.0	--	PREDICTED: hypothetical protein [Vitis vinifera]
Singletons23121	783	782	372	ref|XP_002300981.1|	430	323	430	0.76	0.77	0	137	194	6e-48	--	predicted protein [Populus trichocarpa] gb|EEE80254.1| predicted protein [Populus trichocarpa]
Singletons23123	225	2	223	dbj|BAF11633.2|	398	145	218	0.85	0.9	0	74	127	4e-28	--	Os03g0277300 [Oryza sativa Japonica Group]
Singletons23126	237	235	2	ref|XP_002323576.1|	241	163	240	0.71	0.87	0	78	129	1e-28	--	predicted protein [Populus trichocarpa] gb|EEF05337.1| predicted protein [Populus trichocarpa]
Singletons23128	289	2	289	ref|XP_002306132.1|	1067	610	705	0.9	0.94	0	96	172	1e-41	--	predicted protein [Populus trichocarpa] gb|EEE86643.1| predicted protein [Populus trichocarpa]
Singletons23129	563	1	555	ref|XP_002461212.1|	518	62	250	0.3	0.46	0.02	190	106	1e-21	--	hypothetical protein SORBIDRAFT_02g042875 [Sorghum bicolor] gb|EER97733.1| hypothetical protein SORBIDRAFT_02g042875 [Sorghum bicolor]
Singletons23132	1052	114	719	ref|XP_002519387.1|	533	3	204	0.84	0.94	0	202	371	1e-143	--	tfiif-alpha, putative [Ricinus communis] gb|EEF43004.1| tfiif-alpha, putative [Ricinus communis]
Singletons23134	1517	127	687	ref|XP_002278189.1|	387	1	197	0.59	0.66	0.08	205	226	9e-93	--	PREDICTED: hypothetical protein [Vitis vinifera]
Singletons23135	385	6	260	emb|CAO14903.1|	950	417	501	0.82	0.91	0	85	149	1e-34	--	unnamed protein product [Vitis vinifera]
Singletons23137	825	515	3	ref|XP_002268183.1|	762	6	177	0.59	0.68	0.06	183	196	2e-48	--	PREDICTED: hypothetical protein [Vitis vinifera] emb|CAO49735.1| unnamed protein product [Vitis vinifera]
Singletons23141	2296	2275	179	ref|XP_002276947.1|	1054	335	1054	0.49	0.64	0.05	738	632	1e-179	--	PREDICTED: hypothetical protein [Vitis vinifera]
Singletons23143	205	2	205	ref|XP_002279573.1|	793	25	92	0.97	0.98	0	68	138	2e-31	--	PREDICTED: KUP2 [Vitis vinifera]
Singletons23144	637	486	1	gb|ACR46521.1|	394	1	163	0.79	0.87	0.01	164	250	6e-65	--	chloroplast sedoheptulose-1,7-bisphosphatase [Solanum lycopersicum]
Singletons23146	379	336	7	ref|XP_002269535.1|	111	1	110	0.83	0.92	0	110	185	2e-45	--	PREDICTED: hypothetical protein [Vitis vinifera]
Singletons23154	417	199	2	ref|XP_002513907.1|	526	2	67	0.83	0.95	0	66	114	3e-24	--	carbohydrate transporter, putative [Ricinus communis] gb|EEF48490.1| carbohydrate transporter, putative [Ricinus communis]
Singletons23155	1447	1164	637	ref|NP_001143128.1|	466	65	239	0.69	0.85	0	176	272	1e-137	--	hypothetical protein LOC100275606 [Zea mays] gb|ACG29209.1| hypothetical protein [Zea mays]
Singletons23158	649	2	328	gb|ABJ90470.1|	400	292	400	0.9	0.94	0	109	200	1e-49	--	beta-ketoacyl-ACP synthase III [Jatropha curcas]
Singletons23159	914	913	380	ref|XP_002283388.1|	1034	857	1034	0.83	0.89	0	178	300	2e-79	--	PREDICTED: hypothetical protein [Vitis vinifera]
Singletons23161	237	234	1	ref|XP_002267599.1|	508	224	308	0.56	0.69	0.08	85	93.2	8e-18	--	PREDICTED: hypothetical protein [Vitis vinifera]
Singletons23163	247	215	12	tpd|FAA00006.1|	1711	86	153	0.36	0.64	0	68	55.8	1e-06	--	TPA: hypothetical protein [Rice tungro bacilliform virus]
Singletons23167	250	245	3	ref|XP_002282882.1|	325	31	111	0.59	0.68	0.01	82	84.0	5e-15	--	PREDICTED: hypothetical protein [Vitis vinifera]
Singletons23169	878	42	599	ref|XP_002307742.1|	224	23	222	0.44	0.57	0.1	207	126	3e-27	--	predicted protein [Populus trichocarpa] gb|EEE94738.1| predicted protein [Populus trichocarpa]
Singletons23170	477	327	31	ref|XP_002266061.1|	374	1	103	0.46	0.62	0.03	103	88.6	2e-16	--	PREDICTED: hypothetical protein [Vitis vinifera] emb|CAN61016.1| hypothetical protein [Vitis vinifera]
Singletons23171	2774	558	2504	ref|XP_002279979.1|	1026	379	1026	0.77	0.85	0	653	987	0.0	--	PREDICTED: hypothetical protein [Vitis vinifera]
Singletons23173	726	726	1	ref|XP_002283300.1|	733	167	408	0.89	0.96	0	242	439	1e-121	--	PREDICTED: hypothetical protein [Vitis vinifera] emb|CAN72935.1| hypothetical protein [Vitis vinifera] emb|CAO14953.1| unnamed protein product [Vitis vinifera]
Singletons23174	331	2	331	ref|XP_002276855.1|	1705	1211	1321	0.94	0.95	0	111	206	5e-52	--	PREDICTED: hypothetical protein [Vitis vinifera]
Singletons23176	514	20	514	ref|XP_002323577.1|	390	55	221	0.79	0.88	0.01	167	262	1e-68	--	predicted protein [Populus trichocarpa] gb|EEF05338.1| predicted protein [Populus trichocarpa]
Singletons23177	253	108	251	ref|XP_002515852.1|	815	18	73	0.58	0.64	0.14	56	57.8	4e-07	--	5-methyltetrahydropteroyltriglutamate--homocysteine methyltransferase, putative [Ricinus communis] gb|EEF46521.1| 5-methyltetrahydropteroyltriglutamate--homocysteine methyltransferase, putative [Ricinus communis]
Singletons23179	884	241	882	ref|XP_002323817.1|	334	72	285	0.86	0.93	0	214	377	1e-123	--	predicted protein [Populus trichocarpa] gb|EEF03950.1| predicted protein [Populus trichocarpa]
Singletons23182	866	348	635	ref|XP_002271708.1|	887	770	865	0.68	0.79	0	96	131	8e-29	--	PREDICTED: hypothetical protein [Vitis vinifera]
Singletons23184	2814	790	2604	ref|XP_002281503.1|	1836	1221	1836	0.66	0.76	0.03	629	769	0.0	--	PREDICTED: hypothetical protein [Vitis vinifera]
Singletons23186	421	157	420	emb|CAO22492.1|	1323	57	146	0.62	0.72	0.02	90	110	2e-30	--	unnamed protein product [Vitis vinifera]
Singletons23187	499	193	498	sp|Q8HSW1.1|KADC_SOLTU	288	1	103	0.65	0.75	0	103	123	6e-27	--	RecName: Full=Adenylate kinase, chloroplastic; Short=AK; AltName: Full=ATP-AMP transphosphorylase; Flags: Precursor gb|AAN76661.1| adenylate kinase [Solanum tuberosum]
Singletons23191	1493	1277	384	ref|XP_002276733.1|	363	1	297	0.79	0.86	0	298	499	1e-150	--	PREDICTED: similar to Pm27 [Vitis vinifera]
Singletons23192	749	10	744	ref|XP_002278072.1|	464	196	438	0.75	0.87	0	245	390	1e-107	--	PREDICTED: hypothetical protein [Vitis vinifera] emb|CAO40140.1| unnamed protein product [Vitis vinifera]
Singletons23194	1083	1081	2	emb|CAN80013.1|	1395	470	838	0.78	0.88	0.02	370	579	1e-163	--	hypothetical protein [Vitis vinifera]
Singletons23195	507	507	373	emb|CAH59421.1|	242	195	240	0.82	0.93	0.02	46	81.6	3e-14	--	hypothetical protein [Plantago major]
Singletons23197	471	193	59	ref|XP_002364839.1|	741	284	328	0.55	0.64	0	45	54.3	4e-06	--	helicase, putative [Toxoplasma gondii ME49] gb|EEA97698.1| helicase, putative [Toxoplasma gondii ME49] gb|EEE33327.1| helicase, putative [Toxoplasma gondii VEG]
Singletons23198	338	3	206	ref|XP_002520373.1|	701	522	589	0.97	0.98	0	68	132	1e-29	--	Cell division protein ftsH, putative [Ricinus communis] gb|EEF41989.1| Cell division protein ftsH, putative [Ricinus communis]
Singletons23199	1374	8	1135	ref|XP_002276590.1|	823	442	823	0.56	0.74	0.02	384	416	1e-114	--	PREDICTED: similar to VRP1-1 isoform 1 [Vitis vinifera] emb|CAO66485.1| unnamed protein product [Vitis vinifera]
Singletons23200	855	853	344	gb|AAF73132.1|AF149017_1	477	283	455	0.86	0.91	0.01	173	326	2e-87	--	homogentisate 1,2-dioxygenase [Lycopersicon esculentum]
Singletons23205	236	233	138	ref|XP_002263297.1|	687	636	667	0.93	1	0	32	64.3	7e-15	--	PREDICTED: hypothetical protein [Vitis vinifera] emb|CAO64917.1| unnamed protein product [Vitis vinifera]
Singletons23206	436	151	435	ref|XP_002302493.1|	225	79	173	0.87	0.94	0	95	171	3e-59	--	predicted protein [Populus trichocarpa] gb|EEE81766.1| predicted protein [Populus trichocarpa]
Singletons23207	202	2	202	ref|XP_002523062.1|	389	143	209	0.88	0.92	0	67	130	6e-29	--	WD-repeat protein, putative [Ricinus communis] gb|EEF39247.1| WD-repeat protein, putative [Ricinus communis]
Singletons23208	2176	262	1272	ref|XP_002280484.1|	890	1	337	0.82	0.91	0	337	574	0.0	--	PREDICTED: hypothetical protein [Vitis vinifera]
Singletons23210	249	242	6	ref|XP_002279474.1|	566	321	399	0.63	0.78	0	79	104	3e-21	--	PREDICTED: hypothetical protein [Vitis vinifera]
Singletons23211	657	277	657	ref|XP_002269013.1|	524	1	126	0.79	0.88	0	127	204	7e-51	--	PREDICTED: hypothetical protein [Vitis vinifera]
Singletons23213	406	406	170	ref|XP_002516533.1|	1026	750	831	0.67	0.8	0.03	82	119	7e-37	--	serine-threonine protein kinase, plant-type, putative [Ricinus communis] gb|EEF45874.1| serine-threonine protein kinase, plant-type, putative [Ricinus communis]
Singletons23215	464	382	5	ref|XP_002276231.1|	335	12	134	0.81	0.92	0	126	207	2e-52	--	PREDICTED: hypothetical protein [Vitis vinifera] emb|CAO21421.1| unnamed protein product [Vitis vinifera]
Singletons23219	970	374	856	ref|XP_002299244.1|	413	247	407	0.86	0.91	0	161	296	1e-108	--	predicted protein [Populus trichocarpa] gb|EEE84049.1| predicted protein [Populus trichocarpa]
Singletons23220	226	1	210	ref|ZP_02735402.1|	116	31	100	0.35	0.5	0	70	58.5	2e-07	--	hypothetical protein GobsU_26581 [Gemmata obscuriglobus UQM 2246]
Singletons23222	1562	1561	563	ref|XP_002265587.1|	771	347	678	0.8	0.87	0	333	546	0.0	--	PREDICTED: hypothetical protein [Vitis vinifera] emb|CAO14527.1| unnamed protein product [Vitis vinifera]
Singletons23224	1076	690	1	ref|XP_002521987.1|	661	1	230	0.88	0.93	0	230	414	1e-113	--	protein binding protein, putative [Ricinus communis] gb|EEF40391.1| protein binding protein, putative [Ricinus communis]
Singletons23227	434	2	433	emb|CAO64380.1|	1582	1298	1441	0.7	0.78	0.01	146	200	5e-50	--	unnamed protein product [Vitis vinifera]
Singletons23228	2901	169	2337	emb|CAN74744.1|	901	167	901	0.81	0.88	0.01	735	1228	0.0	--	hypothetical protein [Vitis vinifera]
Singletons23229	807	2	805	ref|XP_002520761.1|	466	94	360	0.72	0.86	0	268	436	1e-120	--	conserved hypothetical protein [Ricinus communis] gb|EEF41723.1| conserved hypothetical protein [Ricinus communis]
Singletons23230	943	943	227	ref|XP_002270196.1|	527	280	524	0.76	0.83	0.02	246	395	1e-108	--	PREDICTED: hypothetical protein [Vitis vinifera] emb|CAN81435.1| hypothetical protein [Vitis vinifera] emb|CAO43655.1| unnamed protein product [Vitis vinifera]
Singletons23234	1096	178	1095	gb|ACU18688.1|	441	2	307	0.76	0.83	0.01	311	468	1e-130	--	unknown [Glycine max]
Singletons23237	442	184	438	ref|XP_002264031.1|	789	23	107	0.68	0.83	0	85	127	3e-28	--	PREDICTED: hypothetical protein [Vitis vinifera]
Singletons23238	1150	1	1077	ref|XP_002305733.1|	571	214	571	0.68	0.8	0	359	507	1e-142	--	predicted protein [Populus trichocarpa] gb|EEE86244.1| predicted protein [Populus trichocarpa]
Singletons23241	1568	1247	147	ref|XP_002517090.1|	393	27	392	0.78	0.89	0	368	604	1e-170	--	protein kinase atmrk1, putative [Ricinus communis] gb|EEF45253.1| protein kinase atmrk1, putative [Ricinus communis]
Singletons23243	363	362	78	gb|ABF67490.1|	184	89	184	0.58	0.79	0.01	96	118	2e-25	--	MADS-domain protein [Impatiens hawkeri]
Singletons23245	1976	1738	278	ref|XP_002273171.1|	481	2	481	0.86	0.9	0.01	492	837	0.0	--	PREDICTED: hypothetical protein [Vitis vinifera] emb|CAO71656.1| unnamed protein product [Vitis vinifera]
Singletons23250	660	1	645	ref|XP_002316868.1|	442	228	442	0.8	0.9	0	215	351	3e-95	--	predicted protein [Populus trichocarpa] gb|EEE97480.1| predicted protein [Populus trichocarpa]
Singletons23251	978	23	856	ref|XP_002275746.1|	288	1	283	0.68	0.79	0.02	286	374	1e-101	--	PREDICTED: hypothetical protein [Vitis vinifera]
Singletons23255	294	292	2	ref|XP_002326505.1|	618	332	427	0.57	0.67	0	97	101	3e-20	--	predicted protein [Populus trichocarpa] gb|EEE72304.1| predicted protein [Populus trichocarpa]
Singletons23258	314	140	313	ref|XP_002271001.1|	688	7	57	0.56	0.68	0	58	63.9	5e-09	--	PREDICTED: hypothetical protein [Vitis vinifera] emb|CAO16708.1| unnamed protein product [Vitis vinifera]
Singletons23259	1349	1257	517	ref|XP_002274572.1|	324	6	249	0.72	0.82	0	248	351	1e-112	--	PREDICTED: hypothetical protein [Vitis vinifera]
Singletons23263	1454	9	1454	ref|XP_002284254.1|	677	7	487	0.71	0.84	0	482	731	0.0	--	PREDICTED: hypothetical protein [Vitis vinifera] emb|CAO61287.1| unnamed protein product [Vitis vinifera]
Singletons23264	2281	2280	403	ref|XP_002281360.1|	874	266	874	0.69	0.76	0.02	645	854	0.0	--	PREDICTED: hypothetical protein [Vitis vinifera]
Singletons23265	752	69	569	ref|XP_002275863.1|	171	4	170	0.74	0.88	0	168	248	3e-64	--	PREDICTED: hypothetical protein [Vitis vinifera] emb|CAO40101.1| unnamed protein product [Vitis vinifera]
Singletons23267	439	278	3	ref|XP_002272013.1|	244	1	84	0.69	0.75	0	92	122	2e-26	--	PREDICTED: hypothetical protein isoform 3 [Vitis vinifera]
Singletons23270	1817	348	1484	ref|XP_002284191.1|	452	69	452	0.92	0.95	0.01	384	714	0.0	--	PREDICTED: hypothetical protein isoform 1 [Vitis vinifera] emb|CAO15045.1| unnamed protein product [Vitis vinifera]
Singletons23275	397	2	397	ref|XP_002285365.1|	657	275	405	0.73	0.86	0	132	206	5e-52	--	PREDICTED: hypothetical protein [Vitis vinifera]
Singletons23278	531	1	282	emb|CAC12882.1|	213	120	213	0.8	0.9	0	94	151	3e-35	--	O-linked GlcNAc transferase like [Nicotiana tabacum]
Singletons23280	410	119	3	gb|ABN06064.1|	1297	410	449	0.77	0.87	0.02	40	66.2	1e-15	--	RNA-directed DNA polymerase (Reverse transcriptase); Chromo; Zinc finger, CCHC-type; Peptidase aspartic, active site; Polynucleotidyl transferase, Ribonuclease H fold [Medicago truncatula]
Singletons23281	1769	1478	555	ref|XP_002467897.1|	805	1	308	0.71	0.81	0	308	451	0.0	--	hypothetical protein SORBIDRAFT_01g036050 [Sorghum bicolor] gb|EER94895.1| hypothetical protein SORBIDRAFT_01g036050 [Sorghum bicolor]
Singletons23282	539	535	2	ref|XP_002285869.1|	2109	1079	1256	0.86	0.93	0	178	293	7e-78	--	PREDICTED: hypothetical protein [Vitis vinifera] emb|CAO61890.1| unnamed protein product [Vitis vinifera]
Singletons23284	844	369	1	ref|XP_002273074.1|	545	147	269	0.68	0.82	0	123	177	7e-49	--	PREDICTED: hypothetical protein [Vitis vinifera]
Singletons23286	669	553	119	ref|XP_002265741.1|	175	1	145	0.91	0.97	0	145	274	6e-72	--	PREDICTED: hypothetical protein [Vitis vinifera]
Singletons23288	215	129	1	ref|XP_002532976.1|	468	195	237	0.9	0.95	0	43	84.7	6e-27	--	CBL-interacting serine/threonine-protein kinase, putative [Ricinus communis] gb|EEF29400.1| CBL-interacting serine/threonine-protein kinase, putative [Ricinus communis]
Singletons23290	1819	37	1089	gb|ABK25391.1|	575	1	351	0.83	0.91	0	351	619	0.0	--	unknown [Picea sitchensis]
Singletons23292	935	934	20	ref|XP_002267680.1|	547	224	529	0.67	0.8	0.01	310	422	1e-116	--	PREDICTED: hypothetical protein [Vitis vinifera]
Singletons23293	2670	1772	225	ref|XP_002276119.1|	532	1	530	0.62	0.71	0.04	541	619	1e-175	--	PREDICTED: hypothetical protein [Vitis vinifera]
Singletons23295	1363	6	1310	emb|CAO41891.1|	504	69	503	0.82	0.91	0	435	776	0.0	--	unnamed protein product [Vitis vinifera]
Singletons23297	415	2	415	ref|XP_002324456.1|	963	159	295	0.63	0.75	0	138	160	5e-38	--	predicted protein [Populus trichocarpa] gb|EEF03021.1| predicted protein [Populus trichocarpa]
Singletons23300	550	550	2	ref|XP_002277498.1|	848	391	574	0.36	0.55	0.01	185	127	5e-28	--	PREDICTED: hypothetical protein [Vitis vinifera] emb|CAO68122.1| unnamed protein product [Vitis vinifera]
Singletons23301	276	79	276	ref|XP_002279665.1|	1470	1	67	0.62	0.65	0.01	67	73.6	6e-12	--	PREDICTED: hypothetical protein [Vitis vinifera]
Singletons23302	304	303	1	ref|XP_002284451.1|	317	63	163	0.88	0.93	0	101	178	2e-43	--	PREDICTED: hypothetical protein [Vitis vinifera] emb|CAN61104.1| hypothetical protein [Vitis vinifera] emb|CAO23630.1| unnamed protein product [Vitis vinifera]
Singletons23303	2453	615	2309	ref|XP_002521606.1|	788	228	788	0.84	0.94	0	565	981	0.0	--	ISWI chromatin remodeling complex ATPase ISW1, putative [Ricinus communis] gb|EEF40877.1| ISWI chromatin remodeling complex ATPase ISW1, putative [Ricinus communis]
Singletons23305	1175	3	701	ref|XP_002533746.1|	315	40	272	0.76	0.87	0	234	363	1e-110	--	ubiquitin fusion degradaton protein, putative [Ricinus communis] gb|EEF28633.1| ubiquitin fusion degradaton protein, putative [Ricinus communis]
Singletons23306	527	526	2	ref|XP_002280555.1|	244	43	232	0.56	0.71	0.07	190	201	3e-50	--	PREDICTED: hypothetical protein [Vitis vinifera]
Singletons23308	3170	275	3169	ref|XP_002263417.1|	1439	1	967	0.77	0.86	0	973	1486	0.0	--	PREDICTED: hypothetical protein [Vitis vinifera]
Singletons23310	942	843	1	ref|XP_002269323.1|	405	13	284	0.71	0.83	0.01	284	411	1e-113	--	PREDICTED: hypothetical protein [Vitis vinifera]
Singletons23312	379	189	377	ref|XP_002265250.1|	204	78	143	0.4	0.66	0.04	66	60.5	6e-08	--	PREDICTED: hypothetical protein [Vitis vinifera]
Singletons23313	391	1	390	ref|XP_002330540.1|	410	24	154	0.58	0.69	0.02	133	134	3e-30	--	predicted protein [Populus trichocarpa] gb|ABK94849.1| unknown [Populus trichocarpa] gb|EEF09229.1| predicted protein [Populus trichocarpa]
Singletons23314	1126	829	2	ref|NP_001042939.1|	906	283	557	0.7	0.85	0	278	397	1e-147	--	Os01g0337600 [Oryza sativa (japonica cultivar-group)]
Singletons23316	502	1	468	ref|XP_002513464.1|	440	284	440	0.7	0.8	0.01	159	221	3e-56	--	serine/threonine protein kinase, putative [Ricinus communis] gb|EEF48867.1| serine/threonine protein kinase, putative [Ricinus communis]
Singletons23317	245	10	117	ref|XP_002310777.1|	643	153	188	0.66	0.86	0	36	57.8	7e-17	--	predicted protein [Populus trichocarpa] gb|EEE91227.1| predicted protein [Populus trichocarpa]
Singletons23319	310	116	310	ref|XP_002517011.1|	442	1	65	0.72	0.87	0	65	109	8e-23	--	phosphatidylcholine transfer protein, putative [Ricinus communis] gb|EEF45174.1| phosphatidylcholine transfer protein, putative [Ricinus communis]
Singletons23321	347	127	5	emb|CAN83300.1|	1366	144	184	0.48	0.8	0	41	48.5	2e-06	--	hypothetical protein [Vitis vinifera]
Singletons23323	900	899	225	gb|ACF17658.1|	406	182	406	0.87	0.94	0	225	396	1e-108	--	putative 3-isopropylmalate dehydrogenase large subunit [Capsicum annuum]
Singletons23327	315	315	1	ref|XP_002328295.1|	760	285	389	0.95	0.98	0	105	207	3e-52	--	predicted protein [Populus trichocarpa] gb|EEE76175.1| predicted protein [Populus trichocarpa]
Singletons23328	413	3	413	ref|XP_002282382.1|	772	617	751	0.7	0.86	0	137	199	1e-49	--	PREDICTED: hypothetical protein [Vitis vinifera]
Singletons23330	367	352	143	emb|CAO40976.1|	1334	1	70	0.84	0.87	0.01	71	112	3e-37	--	unnamed protein product [Vitis vinifera]
Singletons23331	426	175	411	emb|CAN76466.1|	800	430	508	0.51	0.64	0	79	79.3	2e-17	--	hypothetical protein [Vitis vinifera]
Singletons23337	640	571	260	ref|XP_002316411.1|	115	1	104	0.56	0.72	0	105	112	2e-23	--	predicted protein [Populus trichocarpa] gb|EEF02582.1| predicted protein [Populus trichocarpa]
Singletons23338	366	1	366	emb|CAO67437.1|	626	451	572	0.77	0.87	0	122	204	2e-51	--	unnamed protein product [Vitis vinifera]
Singletons23339	849	2	454	ref|XP_002280967.1|	433	283	433	0.88	0.93	0	151	276	2e-72	--	PREDICTED: hypothetical protein [Vitis vinifera]
Singletons23341	1513	11	1414	ref|XP_002276826.1|	483	13	483	0.8	0.88	0.01	477	771	0.0	--	PREDICTED: hypothetical protein [Vitis vinifera] emb|CAO14897.1| unnamed protein product [Vitis vinifera]
Singletons23343	659	121	612	ref|XP_002271154.1|	164	1	164	0.68	0.84	0	164	236	2e-60	--	PREDICTED: hypothetical protein [Vitis vinifera] emb|CAO22207.1| unnamed protein product [Vitis vinifera]
Singletons23344	839	733	89	gb|ACU21382.1|	392	180	392	0.64	0.73	0	217	267	8e-70	--	unknown [Glycine max]
Singletons23345	475	2	475	ref|XP_002275131.1|	579	1	149	0.36	0.46	0.01	160	84.0	5e-15	--	PREDICTED: hypothetical protein [Vitis vinifera]
Singletons23347	1568	208	1038	ref|XP_002519856.1|	278	1	277	0.79	0.88	0	277	464	1e-129	--	Transmembrane protein 45a, putative [Ricinus communis] gb|EEF42460.1| Transmembrane protein 45a, putative [Ricinus communis]
Singletons23348	1122	950	3	ref|XP_002331301.1|	670	1	316	0.93	0.97	0	316	613	1e-173	--	predicted protein [Populus trichocarpa] gb|EEF11015.1| predicted protein [Populus trichocarpa]
Singletons23349	388	159	1	emb|CAC95126.1|	1382	2	53	0.5	0.67	0	53	60.5	6e-08	--	gag-pol polyprotein [Populus deltoides]
Singletons23350	275	273	124	emb|CAO46429.1|	728	117	166	0.84	0.9	0	50	90.1	7e-21	--	unnamed protein product [Vitis vinifera]
Singletons23351	2069	1539	2069	ref|XP_002281287.1|	1340	962	1132	0.54	0.71	0	177	171	4e-80	--	PREDICTED: hypothetical protein [Vitis vinifera]
Singletons23353	467	93	13	ref|XP_002517183.1|	453	27	53	0.85	0.96	0	27	57.4	5e-07	--	conserved hypothetical protein [Ricinus communis] gb|EEF45346.1| conserved hypothetical protein [Ricinus communis]
Singletons23354	625	367	5	emb|CAN78296.1|	272	1	127	0.43	0.62	0.04	127	96.3	2e-18	--	hypothetical protein [Vitis vinifera]
Singletons23355	1131	1	771	ref|XP_002281433.1|	428	179	419	0.62	0.76	0.01	261	275	7e-72	--	PREDICTED: hypothetical protein [Vitis vinifera]
Singletons23360	497	492	1	ref|XP_002284869.1|	763	403	566	0.62	0.75	0.01	166	196	9e-49	--	PREDICTED: hypothetical protein [Vitis vinifera] emb|CAO61367.1| unnamed protein product [Vitis vinifera]
Singletons23362	442	440	153	ref|XP_002282962.1|	711	614	709	0.75	0.85	0	96	147	5e-34	--	PREDICTED: hypothetical protein [Vitis vinifera]
Singletons23363	724	646	5	emb|CAJ47423.1|	522	1	228	0.55	0.71	0.06	229	251	6e-65	--	Beta-1,2-xylosyltransferase [Solanum tuberosum]
Singletons23364	1051	1049	345	ref|XP_002280093.1|	371	136	371	0.88	0.93	0	236	435	1e-120	--	PREDICTED: hypothetical protein [Vitis vinifera]
Singletons23367	318	128	271	ref|XP_002266019.1|	260	41	88	0.85	0.87	0	48	87.4	7e-34	--	PREDICTED: hypothetical protein [Vitis vinifera]
Singletons23368	703	137	346	emb|CAN62484.1|	239	51	120	0.8	0.91	0	70	117	1e-42	--	hypothetical protein [Vitis vinifera]
Singletons23370	2587	5	2272	emb|CAN82450.1|	870	118	870	0.75	0.84	0	756	1179	0.0	--	hypothetical protein [Vitis vinifera]
Singletons23372	383	234	1	ref|XP_002263868.1|	233	1	78	0.78	0.91	0	78	132	2e-29	--	PREDICTED: hypothetical protein [Vitis vinifera]
Singletons23374	325	325	2	gb|AAC06319.1|	325	104	211	0.8	0.95	0	108	189	6e-47	--	putative cinnamyl alcohol dehydrogenase [Malus x domestica]
Singletons23378	1807	2	1786	emb|CAO40909.1|	809	216	809	0.83	0.91	0	596	1013	0.0	--	unnamed protein product [Vitis vinifera]
Singletons23380	1277	249	1217	ref|XP_002276800.1|	420	10	331	0.82	0.89	0	323	513	1e-147	--	PREDICTED: hypothetical protein [Vitis vinifera] emb|CAO45655.1| unnamed protein product [Vitis vinifera]
Singletons23381	458	457	2	ref|XP_002330107.1|	453	66	217	0.9	0.97	0	152	307	3e-82	--	predicted protein [Populus trichocarpa] gb|EEF08372.1| predicted protein [Populus trichocarpa]
Singletons23384	1239	749	1081	ref|XP_002514095.1|	537	427	536	0.77	0.88	0	111	180	3e-43	--	protein phosphatase 2c, putative [Ricinus communis] gb|EEF48049.1| protein phosphatase 2c, putative [Ricinus communis]
Singletons23390	1261	127	1260	ref|XP_002281615.1|	1517	382	756	0.71	0.77	0	378	518	1e-160	--	PREDICTED: hypothetical protein [Vitis vinifera]
Singletons23391	736	716	252	ref|XP_002304331.1|	155	1	155	0.9	0.97	0	155	291	4e-77	--	predicted protein [Populus trichocarpa] gb|ABK93174.1| unknown [Populus trichocarpa] gb|EEE79310.1| predicted protein [Populus trichocarpa]
Singletons23392	435	101	217	ref|XP_002511743.1|	518	479	517	0.82	0.87	0	39	70.5	5e-11	--	Spastin, putative [Ricinus communis] gb|EEF50412.1| Spastin, putative [Ricinus communis]
Singletons23393	2756	1	2136	gb|ABQ14823.1|	2303	1588	2303	0.95	0.96	0	716	1376	0.0	--	Ycf2 [Daphniphyllum sp. 205-82]
Singletons23394	290	289	2	ref|XP_002283522.1|	473	175	273	0.79	0.9	0.03	99	172	1e-41	--	PREDICTED: hypothetical protein [Vitis vinifera]
Singletons23395	259	254	3	gb|AAO45752.1|	923	837	916	0.45	0.58	0	84	74.7	3e-12	--	pol protein [Cucumis melo]
Singletons23399	762	451	2	ref|XP_002279475.1|	478	119	269	0.43	0.55	0.01	153	123	2e-41	--	PREDICTED: hypothetical protein [Vitis vinifera] emb|CAO21482.1| unnamed protein product [Vitis vinifera]
Singletons23401	565	422	108	ref|XP_002306797.1|	469	365	469	0.49	0.62	0.11	118	99.8	1e-19	--	predicted protein [Populus trichocarpa] gb|EEE93793.1| predicted protein [Populus trichocarpa]
Singletons23402	415	411	307	ref|XP_002263299.1|	161	127	161	0.91	0.97	0	35	66.6	8e-10	--	PREDICTED: hypothetical protein [Vitis vinifera]
Singletons23403	238	2	232	emb|CAN71652.1|	887	58	137	0.38	0.57	0.03	80	58.2	3e-07	--	hypothetical protein [Vitis vinifera]
Singletons23405	674	89	418	gb|EAY78773.1|	261	1	112	0.59	0.76	0.02	113	130	6e-41	--	hypothetical protein OsI_33875 [Oryza sativa Indica Group]
Singletons23407	288	287	6	ref|XP_002519398.1|	615	327	420	0.74	0.9	0	94	160	3e-38	--	pentatricopeptide repeat-containing protein, putative [Ricinus communis] gb|EEF43015.1| pentatricopeptide repeat-containing protein, putative [Ricinus communis]
Singletons23410	320	192	320	gb|EAZ09558.1|	455	73	112	0.62	0.76	0	43	60.1	3e-17	--	hypothetical protein OsI_31836 [Oryza sativa Indica Group]
Singletons23411	301	301	5	ref|XP_002519642.1|	497	377	476	0.57	0.63	0.07	107	102	1e-20	--	conserved hypothetical protein [Ricinus communis] gb|EEF42615.1| conserved hypothetical protein [Ricinus communis]
Singletons23413	747	747	400	ref|XP_002270494.1|	468	352	468	0.98	0.98	0	117	218	5e-55	--	PREDICTED: hypothetical protein [Vitis vinifera] emb|CAO62129.1| unnamed protein product [Vitis vinifera]
Singletons23415	578	575	366	ref|XP_002269731.1|	446	378	446	0.8	0.84	0.01	71	109	2e-22	--	PREDICTED: hypothetical protein [Vitis vinifera]
Singletons23417	429	428	225	ref|XP_002322794.1|	209	141	209	0.63	0.82	0.01	69	90.9	4e-17	--	predicted protein [Populus trichocarpa] gb|EEF04555.1| predicted protein [Populus trichocarpa]
Singletons23418	818	2	121	ref|XP_002301060.1|	505	393	432	0.8	0.9	0	40	80.1	6e-16	--	predicted protein [Populus trichocarpa] gb|EEE80333.1| predicted protein [Populus trichocarpa]
Singletons23424	827	825	1	ref|XP_002264765.1|	386	44	317	0.86	0.94	0	275	486	1e-135	--	PREDICTED: hypothetical protein [Vitis vinifera]
Singletons23425	252	169	252	ref|XP_002530796.1|	204	1	28	0.85	0.92	0	28	53.1	9e-06	--	conserved hypothetical protein [Ricinus communis] gb|EEF31597.1| conserved hypothetical protein [Ricinus communis]
Singletons23426	380	378	286	gb|ACU18555.1|	151	121	151	1	1	0	31	67.4	5e-10	--	unknown [Glycine max]
Singletons23427	539	5	538	gb|ABD28286.1|	617	391	568	0.96	0.98	0	178	363	3e-99	--	clock-associated PAS protein ZEITLUPE 2 [Glycine max]
Singletons23430	1920	97	1350	ref|XP_002281360.1|	874	298	700	0.63	0.72	0.06	445	502	0.0	--	PREDICTED: hypothetical protein [Vitis vinifera]
Singletons23431	591	354	1	ref|XP_002307145.1|	1096	864	981	0.95	0.98	0	118	240	1e-105	--	hypothetical protein POPTRDRAFT_760228 [Populus trichocarpa] gb|EEE94141.1| hypothetical protein POPTRDRAFT_760228 [Populus trichocarpa]
Singletons23432	537	371	114	ref|XP_002525195.1|	363	1	86	0.87	0.95	0	86	152	1e-35	--	zinc finger protein, putative [Ricinus communis] gb|EEF37161.1| zinc finger protein, putative [Ricinus communis]
Singletons23434	1942	2	1588	ref|XP_002281776.1|	785	217	735	0.64	0.75	0.01	536	669	0.0	--	PREDICTED: hypothetical protein [Vitis vinifera]
Singletons23435	249	76	210	emb|CAE85073.1|	330	38	86	0.63	0.71	0.08	49	62.8	1e-08	--	putative acid phosphatase [Lupinus luteus]
Singletons23436	1160	998	3	ref|XP_002277968.1|	789	1	334	0.8	0.89	0	334	536	1e-150	--	PREDICTED: hypothetical protein [Vitis vinifera] emb|CAO18243.1| unnamed protein product [Vitis vinifera]
Singletons23438	441	3	440	ref|XP_002278614.1|	1073	31	184	0.47	0.6	0.05	155	118	2e-25	--	PREDICTED: hypothetical protein [Vitis vinifera]
Singletons23440	1490	83	1114	dbj|BAF36564.1|	353	1	353	0.75	0.83	0.03	356	542	1e-152	--	alternative oxidase [Nicotiana tabacum]
[truncated: 39,484 more rows]
