# Supplementary material for: Deep sequencing of the Camellia sinensis transcriptome revealed candidate genes for major metabolic pathways of tea-specific compounds
Source: BMC Genomics. 2011 Feb 28;12:131. doi: 10.1186/1471-2164-12-131 (PMC3056800; doi:10.1186/1471-2164-12-131)
Supplement: Additional file 2 — List of Pfam domain families assigned to C. sinensis unigenes. Domain-based search results from the Pfam database for all the unigenes with E-value ≤ 1.0e-5 are shown. [file 1471-2164-12-131-S2.XLS]

## Sheet: Sheet1
Pfam_ID	Pfam_accession number	number of sequence match entry
Pkinase	PF00069	1437
Pkinase_Tyr	PF07714	645
PPR	PF01535	478
p450	PF00067	427
UDPGT	PF00201	338
WD40	PF00400	302
RRM_1	PF00076	296
RVT_1	PF00078	284
NB-ARC	PF00931	224
Abhydrolase_1	PF00561	192
Pfam-B_6730	PB006730	190
zf-C3HC4	PF00097	179
Sugar_tr	PF00083	176
Myb_DNA-binding	PF00249	175
Transferase	PF02458	172
ABC_tran	PF00005	166
Exo_endo_phos	PF03372	162
PP2C	PF00481	158
Aa_trans	PF01490	157
Mito_carr	PF00153	144
Hydrolase	PF00702	141
PTR2	PF00854	140
AAA	PF00004	137
F-box	PF00646	135
Lipase_GDSL	PF00657	133
RVT_2	PF07727	131
Kinesin	PF00225	130
ABC_membrane	PF00664	125
MFS_1	PF07690	115
Metallophos	PF00149	115
DEAD	PF00270	114
peroxidase	PF00141	114
Epimerase	PF01370	113
Ras	PF00071	112
2OG-FeII_Oxy	PF03171	112
Peptidase_S8	PF00082	110
rve	PF00665	110
MatE	PF01554	108
Cellulose_synt	PF03552	105
Glyco_transf_8	PF01501	102
AMP-binding	PF00501	101
UCH	PF00443	100
GRAS	PF03514	95
EamA	PF00892	95
Asp	PF00026	93
Peptidase_S10	PF00450	93
adh_short	PF00106	90
K_trans	PF02705	88
LRRNT_2	PF08263	88
Thioredoxin	PF00085	87
EMP70	PF02990	86
DUF248	PF03141	84
Cpn60_TCP1	PF00118	82
NAM	PF02365	81
O-FucT	PF10250	81
Frigida	PF07899	81
DUF247	PF03140	81
HSP70	PF00012	80
AP2	PF00847	79
UQ_con	PF00179	77
C2	PF00168	76
E1-E2_ATPase	PF00122	76
Glyco_hydro_17	PF00332	75
HLH	PF00010	75
Abhydrolase_3	PF07859	73
Exostosin	PF03016	71
DnaJ	PF00226	69
Aminotran_1_2	PF00155	69
ABC2_membrane	PF01061	68
KAP	PF05804	67
WRKY	PF03106	67
AUX_IAA	PF02309	65
TPT	PF03151	65
Aldo_ket_red	PF00248	65
B3	PF02362	64
Helicase_C	PF00271	64
Cu-oxidase_2	PF07731	64
SNF2_N	PF00176	61
SET	PF00856	60
Pyr_redox_2	PF07992	59
OPT	PF03169	58
Na_H_Exchanger	PF00999	58
Aldedh	PF00171	58
Usp	PF00582	57
Adaptin_N	PF01602	57
DUF231	PF03005	56
bZIP_1	PF00170	56
HMA	PF00403	55
Glyco_hydro_1	PF00232	54
B_lectin	PF01453	53
Branch	PF02485	52
KH_1	PF00013	52
Pfam-B_7579	PB007579	51
mTERF	PF02536	51
GTP_EFTU	PF00009	50
MULE	PF10551	49
Pfam-B_69	PB000069	49
FAR1	PF03101	49
Malectin	PF11721	49
Cyclin_N	PF00134	49
Glyco_hydro_28	PF00295	48
GST_C	PF00043	48
Homeobox	PF00046	48
Mem_trans	PF03547	47
Amino_oxidase	PF01593	47
BTB	PF00651	47
hATC	PF05699	47
Pro_isomerase	PF00160	46
TPR_1	PF00515	46
Glucan_synthase	PF02364	46
Glyco_hydro_35	PF01301	45
Pectinesterase	PF01095	45
Cullin	PF00888	45
GH3	PF03321	45
NPH3	PF03000	44
Ank	PF00023	44
FH2	PF02181	44
NUDIX	PF00293	44
Lipase_3	PF01764	43
Cation_ATPase_C	PF00689	43
CRAL_TRIO	PF00650	43
Mlo	PF03094	43
Retrotrans_gag	PF03732	43
Glyco_hydro_9	PF00759	42
DUF588	PF04535	42
SMC_N	PF02463	41
START	PF01852	41
Tryp_alpha_amyl	PF00234	41
ubiquitin	PF00240	41
TBC	PF00566	41
Cellulase	PF00150	41
ADH_zinc_N	PF00107	41
MATH	PF00917	40
HATPase_c	PF02518	40
CBS	PF00571	40
PALP	PF00291	39
Pfam-B_450	PB000450	39
Acetyltransf_1	PF00583	39
tRNA-synt_1	PF00133	39
Pfam-B_31	PB000031	38
RnaseH	PF00075	38
Pfam-B_1107	PB001107	38
Tub	PF01167	38
AA_permease	PF00324	38
MIP	PF00230	37
zf-CCCH	PF00642	37
RCC1	PF00415	37
FBA_1	PF07734	37
S_locus_glycop	PF00954	37
DSPc	PF00782	37
Sulfotransfer_1	PF00685	37
Glycos_transf_1	PF00534	37
Glyco_hydro_16	PF00722	36
Ion_trans	PF00520	36
FAE1_CUT1_RppA	PF08392	36
Actin	PF00022	36
Lectin_legB	PF00139	36
Glyco_hydro_38C	PF07748	35
Thaumatin	PF00314	35
Kelch_1	PF01344	35
U-box	PF04564	34
Tubulin	PF00091	34
Pfam-B_468	PB000468	34
Galactosyl_T	PF01762	34
PMEI	PF04043	34
PI3_PI4_kinase	PF00454	34
Glutaredoxin	PF00462	34
Auxin_inducible	PF02519	34
HSP20	PF00011	34
Arf	PF00025	34
PHD	PF00628	34
Response_reg	PF00072	33
TCP	PF03634	33
FKBP_C	PF00254	33
Xan_ur_permease	PF00860	33
Cu_bind_like	PF02298	33
K-box	PF01486	33
UAA	PF08449	33
Na_Ca_ex	PF01699	32
DUF659	PF04937	32
Cation_efflux	PF01545	32
Dynamin_M	PF01031	32
LEA_2	PF03168	32
PB1	PF00564	32
DNA_methylase	PF00145	32
FAD_binding_3	PF01494	32
Plant_tran	PF04827	32
Methyltransf_11	PF08241	32
efhand	PF00036	32
DUF869	PF05911	32
Iso_dh	PF00180	31
Calmodulin_bind	PF07887	31
Pfam-B_16	PB000016	31
PIP5K	PF01504	31
NmrA	PF05368	31
DUF632	PF04782	31
DUF260	PF03195	31
PAP_central	PF04928	31
PMD	PF10536	30
Pyridoxal_deC	PF00282	30
Pfam-B_366	PB000366	30
DUF26	PF01657	30
PfkB	PF00294	30
PRONE	PF03759	30
ECH	PF00378	30
Cu-oxidase	PF00394	30
Peptidase_M20	PF01546	29
Zip	PF02535	29
BAH	PF01426	29
DUF1423	PF07227	29
ADH_N	PF08240	29
PGAM	PF00300	29
Pfam-B_278	PB000278	29
Peptidase_M24	PF00557	29
DUF296	PF03479	29
Pribosyltran	PF00156	29
Pfam-B_380	PB000380	29
PAN_2	PF08276	28
Peptidase_S9_N	PF02897	28
Oxysterol_BP	PF01237	28
Glyco_hydro_3	PF00933	28
zf-Dof	PF02701	28
Sulfate_transp	PF00916	28
PEPcase	PF00311	28
Lipoxygenase	PF00305	28
PCI	PF01399	28
AA_kinase	PF00696	27
zf-DHHC	PF01529	27
B56	PF01603	27
Glyoxalase	PF00903	27
HECT	PF00632	27
MMR_HSR1	PF01926	27
PORR	PF11955	27
2-Hacid_dh	PF00389	27
OTU	PF02338	27
Peptidase_M41	PF01434	27
Clat_adaptor_s	PF01217	26
ACT	PF01842	26
Pfam-B_41	PB000041	26
Glyco_transf_20	PF00982	26
MAP65_ASE1	PF03999	26
GDPD	PF03009	26
DUF707	PF05212	26
Cupin_1	PF00190	26
FA_desaturase	PF00487	26
H_PPase	PF03030	26
Amidase	PF01425	26
Band_7	PF01145	26
Bromodomain	PF00439	26
Lactamase_B	PF00753	26
Reticulon	PF02453	26
Proteasome	PF00227	26
Piwi	PF02171	26
Clathrin	PF00637	26
GST_N	PF02798	26
DPBB_1	PF03330	26
Trypsin	PF00089	25
PAS	PF00989	25
Trehalose_PPase	PF02358	25
PH	PF00169	25
PRMT5	PF05185	25
PLAC8	PF04749	25
Arm	PF00514	25
Glycos_transf_2	PF00535	25
Cu-oxidase_3	PF07732	25
Raffinose_syn	PF05691	25
Rhodanese	PF00581	25
Glyco_hydro_14	PF01373	25
Alpha-amylase	PF00128	25
Glyco_hydro_31	PF01055	25
Exonuc_X-T	PF00929	25
Sec1	PF00995	25
PK	PF00224	25
Peptidase_M16_C	PF05193	25
S1	PF00575	24
polyprenyl_synt	PF00348	24
X8	PF07983	24
Nodulin-like	PF06813	24
Pfam-B_836	PB000836	24
SBP	PF03110	24
NIF	PF03031	24
AAA_2	PF07724	24
cNMP_binding	PF00027	24
Acyltransferase	PF01553	24
Sec23_trunk	PF04811	24
Invertase_neut	PF04853	24
ADK	PF00406	24
Pfam-B_53	PB000053	24
Exo70	PF03081	24
Gelsolin	PF00626	24
Tetraspannin	PF00335	23
ALMT	PF11744	23
DUF827	PF05701	23
CRS1_YhbY	PF01985	23
Dirigent	PF03018	23
Pfam-B_884	PB000884	23
SHMT	PF00464	23
Fasciclin	PF02469	23
tRNA-synt_2	PF00152	23
DnaJ_C	PF01556	23
Aldose_epim	PF01263	23
Peptidase_C1	PF00112	23
Glyco_hydro_47	PF01532	23
CCT	PF06203	23
MADF_DNA_bdg	PF10545	23
Inhibitor_I9	PF05922	22
Lung_7-TM_R	PF06814	22
Dynamin_N	PF00350	22
CH	PF00307	22
Myosin_head	PF00063	22
dsrm	PF00035	22
DUF862	PF05903	22
Aconitase	PF00330	22
Methyltransf_16	PF10294	22
SNARE_assoc	PF09335	22
V_ATPase_I	PF01496	22
RdRP	PF05183	22
DUF616	PF04765	22
LRR_1	PF00560	22
DUF538	PF04398	22
HEAT	PF02985	21
DUF1605	PF07717	21
JmjC	PF02373	21
Aminotran_3	PF00202	21
Aminotran_5	PF00266	21
LACT	PF02450	21
PAP_fibrillin	PF04755	21
Pfam-B_74	PB000074	21
Sucrose_synth	PF00862	21
Adap_comp_sub	PF00928	21
Patatin	PF01734	21
Pfam-B_11876	PB011876	21
RVP	PF00077	21
LSM	PF01423	21
Terpene_synth_C	PF03936	21
ABC1	PF03109	20
tRNA-synt_2b	PF00587	20
Ammonium_transp	PF00909	20
Glyco_hydro_32N	PF00251	20
PFK	PF00365	20
Cytochrom_B561	PF03188	20
Pfam-B_318	PB000318	20
DUF1336	PF07059	20
FAD_binding_4	PF01565	20
Annexin	PF00191	20
Pfam-B_392	PB000392	20
FMO-like	PF00743	20
SWIB	PF02201	20
Syntaxin	PF00804	20
SPX	PF03105	20
NTP_transferase	PF00483	20
DUF221	PF02714	20
Peptidase_S9	PF00326	20
Glyco_hydro_3_C	PF01915	20
Cyclin_C	PF02984	19
Pfam-B_1180	PB001180	19
Transket_pyr	PF02779	19
PA	PF02225	19
MCM	PF00493	19
Methyltransf_7	PF03492	19
ArfGap	PF01412	19
Peptidase_M1	PF01433	19
ANTH	PF07651	19
Abhydrolase_2	PF02230	19
DUF803	PF05653	19
Ist1	PF03398	19
PRK	PF00485	19
Glyco_transf_5	PF08323	19
SPARC_Ca_bdg	PF10591	19
Rhomboid	PF01694	19
IBR	PF01485	19
Nramp	PF01566	19
DUF821	PF05686	18
HCO3_cotransp	PF00955	18
DUF936	PF06075	18
MIF4G	PF02854	18
Chloroa_b-bind	PF00504	18
Choline_transpo	PF04515	18
POX	PF07526	18
Pfam-B_8405	PB008405	18
TauE	PF01925	18
PAZ	PF02170	18
EMP24_GP25L	PF01105	18
HSF_DNA-bind	PF00447	18
Mov34	PF01398	18
Pfam-B_109	PB000109	18
HSP90	PF00183	18
DUF547	PF04784	18
PRA1	PF03208	18
Syja_N	PF02383	18
Pfam-B_60	PB000060	18
STT3	PF02516	18
HhH-GPD	PF00730	18
GAGA_bind	PF06217	18
Glyco_hydro_18	PF00704	18
Dus	PF01207	17
MA3	PF02847	17
DUF966	PF06136	17
Glyco_hydro_79n	PF03662	17
YDG_SRA	PF02182	17
PGI	PF00342	17
2014-03-03	PF00244	17
Nucleotid_trans	PF03407	17
Pfam-B_2969	PB002969	17
Pfam-B_30	PB000030	17
DUF239	PF03080	17
Spermine_synth	PF01564	17
ResIII	PF04851	17
DUF674	PF05056	17
GATase_2	PF00310	17
LON	PF02190	17
Glyco_transf_28	PF03033	17
E1_dh	PF00676	17
Radical_SAM	PF04055	17
Transposase_11	PF01609	17
ThiF	PF00899	17
TIR	PF01582	17
Pfam-B_2396	PB002396	17
GDA1_CD39	PF01150	17
DUF789	PF05623	17
ATP-synt_ab	PF00006	17
Pec_lyase_C	PF00544	17
Dev_Cell_Death	PF10539	16
DAO	PF01266	16
Cu_amine_oxid	PF01179	16
Tubulin_C	PF03953	16
Lysine_decarbox	PF03641	16
CLP_protease	PF00574	16
SWIM	PF04434	16
Snf7	PF03357	16
Pfam-B_215	PB000215	16
Pfam-B_49	PB000049	16
ANF_receptor	PF01094	16
Pfam-B_404	PB000404	16
CBFD_NFYB_HMF	PF00808	16
DUF567	PF04525	16
EXS	PF03124	16
DLH	PF01738	16
DUF1005	PF06219	16
Peptidase_A22B	PF04258	16
BAR	PF03114	16
Coatomer_WDAD	PF04053	16
DUF506	PF04720	16
DUF640	PF04852	16
DUF863	PF05904	16
DUF740	PF05340	16
AhpC-TSA	PF00578	16
MtN3_slv	PF03083	16
SNARE	PF05739	16
TK	PF00265	16
NTF2	PF02136	16
Pfam-B_14223	PB014223	16
Polyketide_cyc2	PF10604	16
Spc97_Spc98	PF04130	16
Prenyltrans	PF00432	16
SRF-TF	PF00319	16
UbiA	PF01040	16
SBF	PF01758	16
Glyco_transf_34	PF05637	16
Copine	PF07002	16
Suf	PF05843	16
FA_hydroxylase	PF04116	16
PsbP	PF01789	16
RPE65	PF03055	15
Pfam-B_3381	PB003381	15
A_deaminase	PF00962	15
BURP	PF03181	15
LMBR1	PF04791	15
DUF3444	PF11926	15
PRT_C	PF08372	15
G6PD_C	PF02781	15
Methyltransf_2	PF00891	15
Glyco_transf_22	PF03901	15
MEKHLA	PF08670	15
Porin_3	PF01459	15
Pfam-B_4638	PB004638	15
2-oxoacid_dh	PF00198	15
Synaptobrevin	PF00957	15
Malic_M	PF03949	15
SecY	PF00344	15
MS_channel	PF00924	15
DAGK_cat	PF00781	15
Motile_Sperm	PF00635	15
DUF1421	PF07223	15
Pfam-B_319	PB000319	15
Glyco_hydro_38	PF01074	15
Sina	PF03145	15
IU_nuc_hydro	PF01156	15
Pfam-B_2193	PB002193	15
Pfam-B_2816	PB002816	15
LysM	PF01476	15
Pfam-B_991	PB000991	15
GcpE	PF04551	15
Mo25	PF08569	15
SBP_bac_3	PF00497	15
CDC50	PF03381	15
Glyco_hydro_19	PF00182	15
NAD_binding_1	PF00175	15
DUF868	PF05910	15
Cys_Met_Meta_PP	PF01053	15
zf-B_box	PF00643	15
Vps35	PF03635	15
Pollen_allerg_1	PF01357	15
GDI	PF00996	15
Pfam-B_254	PB000254	15
Serinc	PF03348	15
Pfam-B_5101	PB005101	14
FSH1	PF03959	14
tRNA-synt_1g	PF09334	14
Pfam-B_748	PB000748	14
CRAL_TRIO_N	PF03765	14
Pfam-B_2785	PB002785	14
Pfam-B_3375	PB003375	14
Pfam-B_790	PB000790	14
Pfam-B_275	PB000275	14
CTP_transf_1	PF01148	14
RHD3	PF05879	14
UBX	PF00789	14
DUF810	PF05664	14
Chromo	PF00385	14
G-alpha	PF00503	14
DUF599	PF04654	14
DUF604	PF04646	14
Pfam-B_442	PB000442	14
DUF1218	PF06749	14
Hist_deacetyl	PF00850	14
Inositol_P	PF00459	14
MBOAT	PF03062	14
FA_desaturase_2	PF03405	14
Biotin_lipoyl	PF00364	14
DUF1084	PF06454	14
3_5_exonuc	PF01612	14
Phi_1	PF04674	14
GHMP_kinases_C	PF08544	14
Remorin_C	PF03763	14
Pfam-B_2533	PB002533	14
ArsA_ATPase	PF02374	14
NAD_binding_6	PF08030	14
Palm_thioest	PF02089	14
DUF946	PF06101	14
Pfam-B_1119	PB001119	14
Voltage_CLC	PF00654	14
Senescence	PF06911	13
TRAM_LAG1_CLN8	PF03798	13
Ribonuclease_3	PF00636	13
DUF1644	PF07800	13
BRCT	PF00533	13
FAD_binding_7	PF03441	13
DUF793	PF05633	13
zf-BED	PF02892	13
GATase	PF00117	13
RNA_pol_Rpb2_6	PF00562	13
GATA	PF00320	13
DUF594	PF04578	13
Anticodon_1	PF08264	13
DUF676	PF05057	13
VWA	PF00092	13
Hydrolase_4	PF12146	13
PLD_C	PF12357	13
HD	PF01966	13
Kelch_2	PF07646	13
PEPCK_ATP	PF01293	13
WCOR413	PF05562	13
Methyltransf_3	PF01596	13
Sec10	PF07393	13
CAF1	PF04857	13
Amidohydro_1	PF01979	13
Oxidored_q1	PF00361	13
Peptidase_S28	PF05577	13
TB2_DP1_HVA22	PF03134	13
Acid_phosphat_B	PF03767	13
Pfam-B_3084	PB003084	13
Abi	PF02517	13
DUF3490	PF11995	13
Di19	PF05605	13
Peptidase_M50	PF02163	13
DUF623	PF04844	13
Suc_Fer-like	PF06999	13
DUF569	PF04601	13
RNase_PH	PF01138	13
DUF1645	PF07816	13
Pfam-B_2292	PB002292	13
Pollen_Ole_e_I	PF01190	13
ZF-HD_dimer	PF04770	13
DUF620	PF04788	13
PAP2	PF01569	13
eIF2A	PF08662	13
Tim17	PF02466	13
Sec3	PF09763	13
YABBY	PF04690	13
PAL	PF00221	13
GMC_oxred_N	PF00732	12
SNase	PF00565	12
PWWP	PF00855	12
Peptidase_M16	PF00675	12
CN_hydrolase	PF00795	12
Pfam-B_43255	PB043255	12
Hexokinase_2	PF03727	12
DUF605	PF04652	12
Pfam-B_5242	PB005242	12
DUF761	PF05553	12
Clp_N	PF02861	12
Rho_GDI	PF02115	12
FMN_red	PF03358	12
HMG-CoA_red	PF00368	12
Pfam-B_1651	PB001651	12
Phosphoesterase	PF04185	12
PARP	PF00644	12
Nuc_sug_transp	PF04142	12
MAP1_LC3	PF02991	12
MFMR	PF07777	12
MutS_V	PF00488	12
Rer1	PF03248	12
Proteasom_PSMB	PF10508	12
DUF642	PF04862	12
Calreticulin	PF00262	12
GED	PF02212	12
Na_sulph_symp	PF00939	12
Pfam-B_90	PB000090	12
Got1	PF04178	12
DUF647	PF04884	12
DUF23	PF01697	12
DUF579	PF04669	12
DUF791	PF05631	12
Auxin_resp	PF06507	12
BRO1	PF03097	12
DAGK_acc	PF00609	12
Agenet	PF05641	12
FHA	PF00498	12
UPF0016	PF01169	12
FBPase	PF00316	12
Aminotran_4	PF01063	12
ATP-synt_ab_C	PF00306	12
RhoGAP	PF00620	12
RecA	PF00154	12
tRNA-synt_2c	PF01411	12
COPIIcoated_ERV	PF07970	12
CPSase_L_D2	PF02786	12
MACPF	PF01823	12
Neurochondrin	PF05536	12
TPX2	PF06886	11
LIM	PF00412	11
DUF825	PF05695	11
TPP_enzyme_C	PF02775	11
DUF2921	PF11145	11
DUF3598	PF12204	11
Pfam-B_1023	PB001023	11
CorA	PF01544	11
HALZ	PF02183	11
Pfam-B_16412	PB016412	11
NAD_Gly3P_dh_C	PF07479	11
Glyco_tran_28_C	PF04101	11
zf-C2H2_jaz	PF12171	11
Glyco_hydro_32C	PF08244	11
Nucleoside_tran	PF01733	11
Paf67	PF10255	11
Peptidase_M3	PF01432	11
APH	PF01636	11
Pfam-B_8112	PB008112	11
PseudoU_synth_2	PF00849	11
Pfam-B_1205	PB001205	11
Glyco_transf_17	PF04724	11
eIF-4B	PF06273	11
Peptidase_C48	PF02902	11
APG6	PF04111	11
Pfam-B_3126	PB003126	11
3Beta_HSD	PF01073	11
DUF1068	PF06364	11
ACP_syn_III_C	PF08541	11
5_nucleotid	PF05761	11
Cation_ATPase_N	PF00690	11
GAF	PF01590	11
GASA	PF02704	11
Xpo1	PF08389	11
MAM33	PF02330	11
Ribosomal_L18p	PF00861	11
Pfam-B_91995	PB091995	11
Pre-SET	PF05033	11
Mpv17_PMP22	PF04117	11
NTP_transf_2	PF01909	11
FYVE	PF01363	11
Dynein_light	PF01221	11
DUF566	PF04484	11
ER_lumen_recept	PF00810	11
RGP	PF03214	11
PAE	PF03283	11
Sec6	PF06046	11
CTP_transf_2	PF01467	11
Pfam-B_7015	PB007015	11
Peptidase_C14	PF00656	11
Pfam-B_5038	PB005038	11
DIL	PF01843	11
CS	PF04969	11
CLASP_N	PF12348	11
zf-MYND	PF01753	11
Transketolase_C	PF02780	11
UPF0005	PF01027	11
SpoIIE	PF07228	11
IBN_N	PF03810	11
Pfam-B_66	PB000066	11
PHO4	PF01384	11
DUF829	PF05705	11
Vps26	PF03643	11
RmlD_sub_bind	PF04321	11
PQ-loop	PF04193	11
ATP-grasp_2	PF08442	11
Cse1	PF08506	10
FGGY_N	PF00370	10
PX	PF00787	10
60KD_IMP	PF02096	10
UPF0160	PF03690	10
Acyl-CoA_dh_1	PF00441	10
CG-1	PF03859	10
PK_C	PF02887	10
XS	PF03468	10
Ribosomal_L3	PF00297	10
DUF630	PF04783	10
Pfam-B_7727	PB007727	10
malic	PF00390	10
Pfam-B_2095	PB002095	10
MBD	PF01429	10
Pfam-B_6081	PB006081	10
Pfam-B_14330	PB014330	10
Transaldolase	PF00923	10
BSD	PF03909	10
RNA_pol_L	PF01193	10
Pfam-B_172	PB000172	10
aPHC	PF05875	10
Isochorismatase	PF00857	10
DUF3411	PF11891	10
Pfam-B_7001	PB007001	10
FMN_dh	PF01070	10
Pfam-B_11838	PB011838	10
Choline_kinase	PF01633	10
Redoxin	PF08534	10
COBRA	PF04833	10
Pfam-B_853	PB000853	10
DUF3675	PF12428	10
DUF914	PF06027	10
DUF688	PF05097	10
DUF1995	PF09353	10
VHS	PF00790	10
Pfam-B_10759	PB010759	10
UFD1	PF03152	10
Glyco_transf_43	PF03360	10
DUF913	PF06025	10
Chorismate_bind	PF00425	10
MIP-T3	PF10243	10
Pfam-B_693	PB000693	10
Gal_Lectin	PF02140	10
Pfam-B_633	PB000633	10
Bap31	PF05529	10
Miro	PF08477	10
DUF1639	PF07797	10
PsaA_PsaB	PF00223	10
Cyt-b5	PF00173	10
Nol1_Nop2_Fmu	PF01189	10
CBFB_NFYA	PF02045	10
NIR_SIR	PF01077	10
DUF88	PF01936	10
Pfam-B_3032	PB003032	10
BT1	PF03092	10
Pfam-B_97932	PB097932	10
Pfam-B_177	PB000177	10
WRC	PF08879	10
Oxidored_FMN	PF00724	10
PPDK_N	PF01326	10
PseudoU_synth_1	PF01416	10
Thiolase_N	PF00108	10
Polyketide_cyc	PF03364	10
PI-PLC-X	PF00388	10
Pfam-B_2458	PB002458	10
NAD_binding_2	PF03446	10
Pfam-B_1211	PB001211	10
Pfam-B_2	PB000002	10
Gp_dh_N	PF00044	10
UvrD-helicase	PF00580	10
SOUL	PF04832	10
CDP-OH_P_transf	PF01066	10
Pfam-B_2717	PB002717	10
DUF3594	PF12165	10
Yip1	PF04893	10
DUF677	PF05055	10
Pfam-B_5845	PB005845	10
WAPL	PF07814	10
SAM_1	PF00536	10
Pfam-B_19878	PB019878	9
Pfam-B_28811	PB028811	9
Pfam-B_13	PB000013	9
NABP	PF07990	9
Pfam-B_1153	PB001153	9
Cytokin-bind	PF09265	9
Sec15	PF04091	9
Pfam-B_1587	PB001587	9
Cofilin_ADF	PF00241	9
Pro_CA	PF00484	9
DUF607	PF04678	9
Yippee	PF03226	9
Pfam-B_149	PB000149	9
DUF1666	PF07891	9
tRNA-synt_2d	PF01409	9
Pfam-B_191	PB000191	9
Ldh_1_C	PF02866	9
SelR	PF01641	9
Beach	PF02138	9
Pfam-B_6683	PB006683	9
Brix	PF04427	9
AIG1	PF04548	9
GHMP_kinases_N	PF00288	9
ENT	PF03735	9
VID27	PF08553	9
RNA_pol_Rpb1_5	PF04998	9
DUF828	PF05703	9
DUF822	PF05687	9
Sel1	PF08238	9
DUF212	PF02681	9
Ins134_P3_kin	PF05770	9
SE	PF08491	9
DUF3353	PF11833	9
HMG_box	PF00505	9
FBD	PF08387	9
MT-A70	PF05063	9
Agglutinin	PF07468	9
Pfam-B_229	PB000229	9
SCAMP	PF04144	9
Alliinase_C	PF04864	9
MTS	PF05175	9
DUF584	PF04520	9
Pfam-B_1843	PB001843	9
Cyclin	PF08613	9
DUF300	PF03619	9
V-SNARE_C	PF12352	9
Transposase_24	PF03004	9
TRAPP	PF04051	9
DUF3527	PF12043	9
tify	PF06200	9
Pfam-B_314	PB000314	9
Sec63	PF02889	9
Pfam-B_133	PB000133	9
Pfam-B_13107	PB013107	9
Vps52	PF04129	9
SQS_PSY	PF00494	9
DUF3424	PF11904	9
Mur_ligase_M	PF08245	9
EIN3	PF04873	9
Pfam-B_3965	PB003965	9
Pfam-B_57	PB000057	9
DUF617	PF04759	9
Bac_surface_Ag	PF01103	9
Pfam-B_2107	PB002107	9
DUF3511	PF12023	9
MP	PF01107	9
ELMO_CED12	PF04727	9
zf-4CXXC_R1	PF10497	9
V-ATPase_H_N	PF03224	9
Rad51	PF08423	9
Pfam-B_268	PB000268	9
Carboxyl_trans	PF01039	9
PTEN_C2	PF10409	9
AvrRpt-cleavage	PF05627	9
Glyco_hydro_2_N	PF02837	9
Ran_BP1	PF00638	9
SpoU_methylase	PF00588	9
Pfam-B_29900	PB029900	9
Pfam-B_2213	PB002213	9
Pfam-B_78793	PB078793	9
Pfam-B_3849	PB003849	9
Nucleoporin_C	PF03177	9
Phosphodiest	PF01663	9
API5	PF05918	9
Myosin_HC-like	PF07058	9
DUF641	PF04859	9
G-patch	PF01585	9
zf-CHY	PF05495	9
DNA_pol_B	PF00136	9
Formyl_trans_N	PF00551	9
AMPKBI	PF04739	9
Clathrin_lg_ch	PF01086	9
ketoacyl-synt	PF00109	9
ACC_central	PF08326	9
Ribosomal_L7Ae	PF01248	9
DUF639	PF04842	9
Peptidase_M48	PF01435	9
4HBT	PF03061	9
TLC	PF03219	9
Terpene_synth	PF01397	9
Linker_histone	PF00538	9
Acid_phosphat_A	PF00328	9
Pfam-B_2509	PB002509	8
Hemerythrin	PF01814	8
DUF573	PF04504	8
Gal-bind_lectin	PF00337	8
PUF	PF00806	8
SKI	PF01202	8
Pfam-B_10973	PB010973	8
DUF21	PF01595	8
Peptidase_S24	PF00717	8
Pfam-B_7549	PB007549	8
tRNA-synt_1b	PF00579	8
DUF3406	PF11886	8
CTP_synth_N	PF06418	8
BCAS3	PF12490	8
CHASE	PF03924	8
DnaJ_CXXCXGXG	PF00684	8
Pfam-B_1308	PB001308	8
Pfam-B_1034	PB001034	8
Pfam-B_21745	PB021745	8
tRNA_anti	PF01336	8
Pfam-B_295	PB000295	8
Mon1	PF03164	8
SUI1	PF01253	8
Rieske	PF00355	8
Lyase_1	PF00206	8
Pfam-B_21336	PB021336	8
DNA_pol_A	PF00476	8
GSHPx	PF00255	8
Pfam-B_830	PB000830	8
PAP_RNA-bind	PF04926	8
ELFV_dehydrog	PF00208	8
Ribosomal_S7e	PF01251	8
Lycopene_cycl	PF05834	8
SPRY	PF00622	8
DUF3537	PF12056	8
Syntaxin-6_N	PF09177	8
Ndr	PF03096	8
S-methyl_trans	PF02574	8
DUF3633	PF12315	8
ARID	PF01388	8
UDPGP	PF01704	8
ENTH	PF01417	8
DUF2358	PF10184	8
G6PD_N	PF00479	8
MutS_III	PF05192	8
DSBA	PF01323	8
Met_10	PF02475	8
Pfam-B_2171	PB002171	8
PS_Dcarbxylase	PF02666	8
ATP_bind_1	PF03029	8
Maf	PF02545	8
Pfam-B_73	PB000073	8
STAS	PF01740	8
CaM_binding	PF07839	8
Ferric_reduct	PF01794	8
DJ-1_PfpI	PF01965	8
Oleosin	PF01277	8
Pfam-B_407	PB000407	8
DHquinase_I	PF01487	8
RNA_pol_Rpb1_1	PF04997	8
ATG11	PF10377	8
BPL_LplA_LipB	PF03099	8
Coprinus_mating	PF05920	8
Pfam-B_4112	PB004112	8
DER1	PF04511	8
Pfam-B_4488	PB004488	8
Pfam-B_987	PB000987	8
NAF	PF03822	8
Pfam-B_4038	PB004038	8
Ion_trans_2	PF07885	8
MORN	PF02493	8
Flavodoxin_1	PF00258	8
Adenine_glyco	PF03352	8
DUF1350	PF07082	8
FAT	PF02259	8
Phosphorylase	PF00343	8
CXC	PF03638	8
Rib_5-P_isom_A	PF06026	8
Peptidase_S49	PF01343	8
NAP	PF00956	8
SAM_decarbox	PF01536	8
Glyco_hydro_81	PF03639	8
Glycolytic	PF00274	8
Pfam-B_6850	PB006850	8
Pfam-B_17475	PB017475	8
Dymeclin	PF09742	8
Pfam-B_2503	PB002503	8
Carb_anhydrase	PF00194	8
Pfam-B_25203	PB025203	8
Str_synth	PF03088	8
Pfam-B_560	PB000560	8
Pyridox_oxidase	PF01243	8
DUF1022	PF06258	8
Plus-3	PF03126	8
DUF702	PF05142	8
MuDR	PF03108	8
dCMP_cyt_deam_1	PF00383	8
FtsH_ext	PF06480	7
GAT	PF03127	7
Pfam-B_10504	PB010504	7
SSF	PF00474	7
Pfam-B_2064	PB002064	7
Ceramidase_alk	PF04734	7
Pfam-B_2214	PB002214	7
ATP-synt	PF00231	7
DUF1295	PF06966	7
Asn_synthase	PF00733	7
CaATP_NAI	PF12515	7
Peptidase_M18	PF02127	7
PMSR	PF01625	7
CK_II_beta	PF01214	7
Glyco_hydro_10	PF00331	7
GRAM	PF02893	7
CPSase_L_chain	PF00289	7
Pfam-B_130898	PB130898	7
Pfam-B_3717	PB003717	7
Pfam-B_248	PB000248	7
DUF1997	PF09366	7
Pfam-B_5902	PB005902	7
DUF593	PF04576	7
Apt1	PF10351	7
Pfam-B_7968	PB007968	7
Citrate_synt	PF00285	7
PDT	PF00800	7
Pfam-B_5605	PB005605	7
DUF1298	PF06974	7
Pfam-B_1914	PB001914	7
Pfam-B_5817	PB005817	7
DUF3354	PF11834	7
Ins_P5_2-kin	PF06090	7
Use1	PF09753	7
GFO_IDH_MocA_C	PF02894	7
Pfam-B_156	PB000156	7
Pfam-B_3402	PB003402	7
Pfam-B_13002	PB013002	7
RVP_2	PF08284	7
FAD_binding_1	PF00667	7
FtsJ	PF01728	7
RNA_pol_Rpb2_1	PF04563	7
Pfam-B_2600	PB002600	7
Pfam-B_34585	PB034585	7
DUF1680	PF07944	7
Nop	PF01798	7
Pfam-B_775	PB000775	7
CDC48_N	PF02359	7
DUF773	PF05600	7
Pfam-B_29640	PB029640	7
Pfam-B_79	PB000079	7
DUF668	PF05003	7
XET_C	PF06955	7
Ldh_1_N	PF00056	7
Sua5_yciO_yrdC	PF01300	7
XPG_N	PF00752	7
IF4E	PF01652	7
Pfam-B_28451	PB028451	7
Pfam-B_56	PB000056	7
Pfam-B_12577	PB012577	7
Rtf2	PF04641	7
DZC	PF08381	7
DUF1313	PF07011	7
DUF3339	PF11820	7
XH	PF03469	7
TFIIA	PF03153	7
DUF716	PF04819	7
Pyrophosphatase	PF00719	7
HGTP_anticodon	PF03129	7
Pfam-B_5364	PB005364	7
UPF0183	PF03676	7
RNB	PF00773	7
NAD_kinase	PF01513	7
Metalloenzyme	PF01676	7
Pfam-B_30151	PB030151	7
Pfam-B_19032	PB019032	7
Pfam-B_80	PB000080	7
XRN_N	PF03159	7
Pfam-B_9732	PB009732	7
Proteasom_Rpn13	PF04683	7
Pfam-B_1132	PB001132	7
Taxilin	PF09728	7
Heme_oxygenase	PF01126	7
Chlorophyllase	PF07224	7
DUF124	PF01987	7
Pept_tRNA_hydro	PF01195	7
cobW	PF02492	7
Pfam-B_2223	PB002223	7
Peptidase_M28	PF04389	7
DUF2828	PF11443	7
Asparaginase_2	PF01112	7
Fer2	PF00111	7
Aconitase_C	PF00694	7
DUF2215	PF10225	7
Pfam-B_4471	PB004471	7
Prefoldin_2	PF01920	7
FAD_binding_8	PF08022	7
Pfam-B_18637	PB018637	7
Pfam-B_3398	PB003398	7
Pfam-B_14913	PB014913	7
Pfam-B_24899	PB024899	7
WAK	PF08488	7
Pfam-B_3183	PB003183	7
IF-2B	PF01008	7
CRM1_C	PF08767	7
Hpt	PF01627	7
HlyIII	PF03006	7
Pfam-B_80948	PB080948	7
Rad17	PF03215	7
Pfam-B_5340	PB005340	7
SATase_N	PF06426	7
tRNA-synt_1c	PF00749	7
PaO	PF08417	7
Vps5	PF09325	7
Asp_protease	PF09668	7
E2F_TDP	PF02319	7
Pfam-B_2311	PB002311	7
Pfam-B_2966	PB002966	7
Pfam-B_1039	PB001039	7
Smr	PF01713	7
CYTH	PF01928	7
DUF618	PF04818	7
Pfam-B_2201	PB002201	7
DUF2225	PF09986	7
RF-1	PF00472	7
NifU	PF01106	7
DNA_photolyase	PF00875	7
ACOX	PF01756	7
Sec23_helical	PF04815	7
PGM_PMM_I	PF02878	7
Pfam-B_18	PB000018	7
ERO1	PF04137	7
Vps51	PF08700	7
DUF581	PF04570	7
DUF679	PF05078	7
TIG	PF01833	7
Pyr_redox_dim	PF02852	7
Pfam-B_6681	PB006681	7
Bet_v_1	PF00407	7
Ferritin	PF00210	7
Plant_NMP1	PF06694	7
Pfam-B_8005	PB008005	7
Hydrolase_3	PF08282	7
NAD_binding_4	PF07993	7
SWIRM	PF04433	7
PhzC-PhzF	PF02567	7
Pfam-B_515	PB000515	7
Ctr	PF04145	7
Pfam-B_303	PB000303	7
Pfam-B_5849	PB005849	7
FAD_binding_6	PF00970	7
IBB	PF01749	7
Pfam-B_425	PB000425	7
Ribosomal_L1	PF00687	7
PLATZ	PF04640	7
Glu_synthase	PF01645	7
RALF	PF05498	7
QLQ	PF08880	7
Melibiase	PF02065	7
DUF794	PF05634	7
KIP1	PF07765	7
UBA	PF00627	7
Pfam-B_8644	PB008644	7
Pfam-B_5178	PB005178	7
GLTP	PF08718	7
Rubis-subs-bind	PF09273	6
Glucosamine_iso	PF01182	6
Fumble	PF03630	6
Pfam-B_532	PB000532	6
PGAP1	PF07819	6
Pfam-B_1677	PB001677	6
RWD	PF05773	6
MOZ_SAS	PF01853	6
DUF608	PF04685	6
zf-Tim10_DDP	PF02953	6
TMPIT	PF07851	6
EPL1	PF10513	6
C4dic_mal_tran	PF03595	6
DUF1977	PF09320	6
Pfam-B_3038	PB003038	6
Pfam-B_12821	PB012821	6
Rft-1	PF04506	6
Alba	PF01918	6
Pfam-B_7136	PB007136	6
Pfam-B_1961	PB001961	6
BACK	PF07707	6
Pfam-B_476	PB000476	6
ATP-synt_C	PF00137	6
RINT1_TIP1	PF04437	6
PNP_UDP_1	PF01048	6
AFG1_ATPase	PF03969	6
Pfam-B_12712	PB012712	6
DUF1264	PF06884	6
Pfam-B_623	PB000623	6
Pfam-B_65789	PB065789	6
DUF1034	PF06280	6
Pfam-B_14795	PB014795	6
BSP	PF04450	6
ATP-sulfurylase	PF01747	6
UPF0089	PF03007	6
Histone	PF00125	6
Pfam-B_7069	PB007069	6
Pfam-B_8304	PB008304	6
Pfam-B_519	PB000519	6
DUF706	PF05153	6
Cystatin	PF00031	6
RST	PF12174	6
PhoD	PF09423	6
DUF298	PF03556	6
AIRS_C	PF02769	6
Sec7	PF01369	6
A_thal_3526	PF09713	6
Alpha-amylase_C	PF02806	6
ATP-synt_ab_N	PF02874	6
Pfam-B_74232	PB074232	6
Pfam-B_21948	PB021948	6
DUF1677	PF07911	6
DUF3049	PF11250	6
Pfam-B_26910	PB026910	6
Peptidase_M8	PF01457	6
PNGaseA	PF12222	6
Sod_Cu	PF00080	6
SIR2	PF02146	6
VQ	PF05678	6
Tmemb_185A	PF10269	6
tRNA-synt_1c_C	PF03950	6
RRM_2	PF04059	6
Ribophorin_I	PF04597	6
Pfam-B_106896	PB106896	6
GIDE	PF12483	6
bZIP_2	PF07716	6
Phosducin	PF02114	6
Pfam-B_30445	PB030445	6
Pfam-B_10367	PB010367	6
NC	PF04970	6
Caleosin	PF05042	6
NCA2	PF08637	6
ACBP	PF00887	6
Pfam-B_5627	PB005627	6
Trp_Tyr_perm	PF03222	6
GFO_IDH_MocA	PF01408	6
TPP_enzyme_N	PF02776	6
NatB_MDM20	PF09797	6
S6PP	PF05116	6
Pfam-B_316	PB000316	6
AWPM-19	PF05512	6
Pfam-B_54709	PB054709	6
AOX	PF01786	6
Pfam-B_2342	PB002342	6
Glyco_hydro_20	PF00728	6
Prefoldin	PF02996	6
Pfam-B_983	PB000983	6
Pfam-B_19733	PB019733	6
Pfam-B_2072	PB002072	6
GSH_synth_ATP	PF03917	6
NAD_Gly3P_dh_N	PF01210	6
DUF1191	PF06697	6
URO-D	PF01208	6
NAGLU	PF05089	6
Nexin_C	PF08628	6
Pfam-B_5590	PB005590	6
Rtt106	PF08512	6
CAP_N	PF01213	6
V-ATPase_G	PF03179	6
Acyl-CoA_dh_N	PF02771	6
Surp	PF01805	6
CAS_CSE1	PF03378	6
HA2	PF04408	6
mRNA_cap_enzyme	PF01331	6
Pfam-B_7509	PB007509	6
Tcp11	PF05794	6
Pfam-B_5629	PB005629	6
DUF629	PF04780	6
Pfam-B_4416	PB004416	6
Put_Phosphatase	PF06888	6
EPSP_synthase	PF00275	6
Peptidase_S26	PF10502	6
Pfam-B_30009	PB030009	6
Ribophorin_II	PF05817	6
Glyoxal_oxid_N	PF07250	6
Mob1_phocein	PF03637	6
ZZ	PF00569	6
EGF_CA	PF07645	6
FAD_binding_2	PF00890	6
Pfam-B_7167	PB007167	6
Pfam-B_3596	PB003596	6
Pfam-B_8105	PB008105	6
Pfam-B_430	PB000430	6
Peptidase_C13	PF01650	6
Chalcone	PF02431	6
Dehydrin	PF00257	6
C1_3	PF07649	6
PXA	PF02194	6
Pfam-B_2339	PB002339	6
CbiA	PF01656	6
Profilin	PF00235	6
DUF3351	PF11831	6
DUF1675	PF07897	6
CMAS	PF02353	6
DUF1162	PF06650	6
PGK	PF00162	6
DUF151	PF02577	6
Pfam-B_69217	PB069217	6
DUF89	PF01937	6
PDZ	PF00595	6
DUF1012	PF06241	6
GXGXG	PF01493	6
SSXT	PF05030	6
CPSF_A	PF03178	6
Pfam-B_8233	PB008233	6
Ribonuclease_T2	PF00445	6
DTW	PF03942	6
SPT16	PF08644	6
HEM4	PF02602	6
Pfam-B_81423	PB081423	6
HORMA	PF02301	6
zf-LSD1	PF06943	6
LUC7	PF03194	6
Pfam-B_15416	PB015416	6
Thymidylate_kin	PF02223	6
TPR_2	PF07719	6
YTH	PF04146	6
Pfam-B_7770	PB007770	6
DUF3458	PF11940	6
Mo-co_dimer	PF03404	6
CIA30	PF08547	6
Pfam-B_2708	PB002708	6
Viral_helicase1	PF01443	6
zf-RanBP	PF00641	6
SGL	PF08450	6
Pfam-B_30364	PB030364	6
La	PF05383	6
Pfam-B_92	PB000092	6
Pfam-B_2712	PB002712	6
Pfam-B_13108	PB013108	6
DUF1635	PF07795	6
Kinesin-related	PF06548	6
Pfam-B_7832	PB007832	6
CAP	PF00188	6
HMG_CoA_synt_C	PF08540	6
DUF662	PF04949	6
Pfam-B_5215	PB005215	6
REF	PF05755	6
PTH2	PF01981	6
CTP_transf_3	PF02348	6
Glyco_transf_64	PF09258	6
Pfam-B_747	PB000747	6
PAPS_reduct	PF01507	6
SRP54	PF00448	6
Pfam-B_2345	PB002345	6
Glu_syn_central	PF04898	6
Pfam-B_18186	PB018186	6
Pfam-B_10894	PB010894	6
Arginosuc_synth	PF00764	6
GTP_cyclohydro2	PF00925	6
TENA_THI-4	PF03070	6
DNA_ligase_A_M	PF01068	6
Pfam-B_13659	PB013659	6
Pfam-B_19989	PB019989	6
Beta_elim_lyase	PF01212	6
Pfam-B_32452	PB032452	6
Pfam-B_466	PB000466	6
Jacalin	PF01419	6
Coatamer_beta_C	PF07718	6
Complex1_LYR	PF05347	6
Gln-synt_C	PF00120	6
Pfam-B_598	PB000598	6
DUF1624	PF07786	6
TOM20_plant	PF06552	6
DAGAT	PF03982	6
BBE	PF08031	6
Pfam-B_2412	PB002412	6
PUB	PF09409	6
Pfam-B_3694	PB003694	6
Pfam-B_6820	PB006820	6
Pfam-B_2981	PB002981	6
Sad1_UNC	PF07738	6
TP_methylase	PF00590	6
Pfam-B_593	PB000593	6
Pex2_Pex12	PF04757	6
ELFV_dehydrog_N	PF02812	6
HisKA	PF00512	6
Gp_dh_C	PF02800	5
WW	PF00397	5
TIP49	PF06068	5
5-FTHF_cyc-lig	PF01812	5
Pfam-B_14825	PB014825	5
Alg6_Alg8	PF03155	5
Pfam-B_34497	PB034497	5
Pfam-B_69006	PB069006	5
Ribosomal_L12	PF00542	5
CUE	PF02845	5
Steroid_dh	PF02544	5
Pfam-B_5451	PB005451	5
Pfam-B_1157	PB001157	5
FF	PF01846	5
PCRF	PF03462	5
MIR	PF02815	5
dsRNA_bind	PF03368	5
Pfam-B_5972	PB005972	5
Pfam-B_15052	PB015052	5
Pfam-B_1583	PB001583	5
K_tetra	PF02214	5
Pfam-B_36595	PB036595	5
Pfam-B_2848	PB002848	5
Maf1	PF09174	5
2-Hacid_dh_C	PF02826	5
CDC45	PF02724	5
DNA_pol3_gamma3	PF12169	5
Pfam-B_751	PB000751	5
tRNA-synt_1d	PF00750	5
Pfam-B_978	PB000978	5
Peptidase_M22	PF00814	5
Gamma-COP	PF08752	5
Pfam-B_952	PB000952	5
Phytochrome	PF00360	5
G_glu_transpept	PF01019	5
SurE	PF01975	5
Cytochrom_B_N	PF00033	5
DNA_pol_E_B	PF04042	5
Pfam-B_4858	PB004858	5
Pfam-B_277	PB000277	5
Pfam-B_9677	PB009677	5
Transposase_21	PF02992	5
Pfam-B_30330	PB030330	5
GTP_EFTU_D3	PF03143	5
Pfam-B_13650	PB013650	5
Rhamnogal_lyase	PF06045	5
ALO	PF04030	5
Ferrochelatase	PF00762	5
IFRD	PF05004	5
DUF2359	PF10151	5
VIT1	PF01988	5
Ketoacyl-synt_C	PF02801	5
eIF3_subunit	PF08597	5
Pfam-B_24391	PB024391	5
DUF3403	PF11883	5
DUF3774	PF12609	5
TGS	PF02824	5
Med26	PF08711	5
PTPA	PF03095	5
SecA_DEAD	PF07517	5
Pfam-B_4445	PB004445	5
Trigger_N	PF05697	5
Pfam-B_3637	PB003637	5
Pfam-B_30080	PB030080	5
SAP	PF02037	5
Tmemb_14	PF03647	5
PEX11	PF05648	5
Pfam-B_2179	PB002179	5
GrpE	PF01025	5
NADHdh	PF00146	5
Pfam-B_16421	PB016421	5
Nicastrin	PF05450	5
ERCC4	PF02732	5
Pfam-B_402	PB000402	5
Coatomer_E	PF04733	5
Pfam-B_5270	PB005270	5
Pfam-B_2532	PB002532	5
Rep_fac-A_C	PF08646	5
zf-HIT	PF04438	5
Pfam-B_112071	PB112071	5
LETM1	PF07766	5
zf-TAZ	PF02135	5
Pfam-B_6802	PB006802	5
Sigma70_r2	PF04542	5
Cornichon	PF03311	5
PsbQ	PF05757	5
DNA_pol_phi	PF04931	5
DUF3414	PF11894	5
DUF3700	PF12481	5
TLD	PF07534	5
RNA_pol	PF00940	5
Oxidored_molyb	PF00174	5
Pfam-B_33793	PB033793	5
Glyco_hydro_20b	PF02838	5
Pfam-B_3146	PB003146	5
Pfam-B_16721	PB016721	5
Pfam-B_39766	PB039766	5
GNT-I	PF03071	5
DUF171	PF02598	5
Pfam-B_5374	PB005374	5
DENN	PF02141	5
Pfam-B_14787	PB014787	5
Pfam-B_39611	PB039611	5
Topoisom_I_N	PF02919	5
Wax2_C	PF12076	5
NIR_SIR_ferr	PF03460	5
PWI	PF01480	5
Pfam-B_19052	PB019052	5
Allene_ox_cyc	PF06351	5
zf-AN1	PF01428	5
IPPT	PF01715	5
Vac_ImportDeg	PF09783	5
ELO	PF01151	5
DUF295	PF03478	5
Ufd2P_core	PF10408	5
Pfam-B_10995	PB010995	5
Pfam-B_39320	PB039320	5
ABC_membrane_2	PF06472	5
Lipocalin_2	PF08212	5
Tyr-DNA_phospho	PF06087	5
Pfam-B_942	PB000942	5
Carb_kinase	PF01256	5
KNOX2	PF03791	5
Pfam-B_53665	PB053665	5
Pfam-B_40031	PB040031	5
NUP50	PF08911	5
LCM	PF04072	5
RNA_pol_Rpc4	PF05132	5
Pfam-B_54243	PB054243	5
Pfam-B_17391	PB017391	5
An_peroxidase	PF03098	5
Pex16	PF08610	5
EF_TS	PF00889	5
Pfam-B_4562	PB004562	5
NPR1_like_C	PF12313	5
PLAT	PF01477	5
Pfam-B_1088	PB001088	5
Pfam-B_14227	PB014227	5
DHQS	PF01959	5
UPF0057	PF01679	5
TFIIF_beta	PF02270	5
V-ATPase_C	PF03223	5
SnoaL	PF07366	5
Pfam-B_3988	PB003988	5
Pfam-B_17609	PB017609	5
TIM	PF00121	5
Ribosomal_L2_C	PF03947	5
Pfam-B_3620	PB003620	5
zf-UBP	PF02148	5
Pfam-B_3486	PB003486	5
Pfam-B_43936	PB043936	5
Ribonuc_red_sm	PF00268	5
Pfam-B_13941	PB013941	5
Tic22	PF04278	5
DUF2781	PF10914	5
Translin	PF01997	5
Pfam-B_15807	PB015807	5
ClpB_D2-small	PF10431	5
Pfam-B_7254	PB007254	5
Pfam-B_28137	PB028137	5
Pfam-B_2845	PB002845	5
Pfam-B_10498	PB010498	5
PAPA-1	PF04795	5
HMGL-like	PF00682	5
Init_tRNA_PT	PF04179	5
KAT11	PF08214	5
HR_lesion	PF05514	5
Pfam-B_7350	PB007350	5
Rcd1	PF04078	5
Pfam-B_51642	PB051642	5
DHBP_synthase	PF00926	5
Pfam-B_1113	PB001113	5
Pfam-B_20609	PB020609	5
Pfam-B_17474	PB017474	5
SSB	PF00436	5
GBP_C	PF02841	5
RNase_P_Rpp14	PF01900	5
DUF565	PF04483	5
Pfam-B_12854	PB012854	5
UPF0051	PF01458	5
SBP56	PF05694	5
DUF382	PF04037	5
Pfam-B_4975	PB004975	5
Pfam-B_71291	PB071291	5
Pfam-B_54014	PB054014	5
Alpha_adaptinC2	PF02883	5
Pfam-B_1152	PB001152	5
Pfam-B_1222	PB001222	5
Pfam-B_6603	PB006603	5
Pfam-B_3355	PB003355	5
DUF872	PF05915	5
GBA2_N	PF12215	5
NicO	PF03824	5
Hexokinase_1	PF00349	5
Foie-gras_1	PF11817	5
Zeta_toxin	PF06414	5
Meth_synt_1	PF08267	5
SRP54_N	PF02881	5
Pfam-B_5894	PB005894	5
Ribosomal_S6e	PF01092	5
RNA_pol_Rpb4	PF03874	5
Pfam-B_17446	PB017446	5
DUF726	PF05277	5
RanBPM_CRA	PF10607	5
Pfam-B_2776	PB002776	5
DUF92	PF01940	5
DUF568	PF04526	5
Sec23_BS	PF08033	5
Pfam-B_52345	PB052345	5
CLPTM1	PF05602	5
Hyccin	PF09790	5
CpeT	PF06206	5
Pfam-B_1973	PB001973	5
MazG	PF03819	5
Sybindin	PF04099	5
DUF1399	PF07173	5
SPB_interacting	PF08616	5
Es2	PF09751	5
Pfam-B_18633	PB018633	5
DUF975	PF06161	5
Pfam-B_13051	PB013051	5
DUF3591	PF12157	5
LANC_like	PF05147	5
DUF2930	PF11152	5
TAP42	PF04177	5
DEK_C	PF08766	5
Pfam-B_21040	PB021040	5
PI3Ka	PF00613	5
Pfam-B_31879	PB031879	5
eIF3g	PF12353	5
Pfam-B_27904	PB027904	5
Pfam-B_3834	PB003834	5
Peptidase_S41	PF03572	5
SPOC	PF07744	5
TraB	PF01963	5
BAG	PF02179	5
SNAPc_SNAP43	PF09808	5
CitMHS	PF03600	5
Macro	PF01661	5
Peptidase_M76	PF09768	5
ORMDL	PF04061	5
Glyco_transf_10	PF00852	5
SAC3_GANP	PF03399	5
DUF1981	PF09324	5
Nic96	PF04097	5
Sigma70_r3	PF04539	5
Pfam-B_58520	PB058520	5
Pfam-B_3887	PB003887	5
Pfam-B_36039	PB036039	5
Pfam-B_7833	PB007833	5
eIF-5_eIF-2B	PF01873	5
RelA_SpoT	PF04607	5
Prenyltransf	PF01255	5
CAF1C_H4-bd	PF12265	5
Pfam-B_6750	PB006750	5
RWP-RK	PF02042	5
PI-PLC-Y	PF00387	5
Thiolase_C	PF02803	5
GTP_EFTU_D2	PF03144	5
RNA_pol_Rpb7_N	PF03876	5
Pfam-B_1976	PB001976	5
PAH	PF02671	5
DNA_pol_B_exo	PF03104	5
Pfam-B_49173	PB049173	5
FTHFS	PF01268	5
Pfam-B_118481	PB118481	5
Pfam-B_19958	PB019958	5
Pro_dh	PF01619	5
Pfam-B_5361	PB005361	5
Pfam-B_6087	PB006087	5
TFIIF_alpha	PF05793	5
uDENN	PF03456	5
DDOST_48kD	PF03345	5
DUF1664	PF07889	5
Pfam-B_57908	PB057908	5
PQQ	PF01011	5
XPC-binding	PF09280	5
eIF-3_zeta	PF05091	5
GWT1	PF06423	4
DapB_N	PF01113	4
Glycos_transf_3	PF00591	4
SAPS	PF04499	4
Pfam-B_52988	PB052988	4
ATE_C	PF04377	4
Pfam-B_6922	PB006922	4
Methyltransf_6	PF03737	4
Noc2	PF03715	4
PD40	PF07676	4
RNA_pol_Rpb8	PF03870	4
Mod_r	PF07200	4
Pfam-B_8452	PB008452	4
Pfam-B_4378	PB004378	4
Pfam-B_27364	PB027364	4
Pfam-B_9831	PB009831	4
Pfam-B_33552	PB033552	4
Pfam-B_45195	PB045195	4
Cons_hypoth95	PF03602	4
Pfam-B_3089	PB003089	4
Pfam-B_618	PB000618	4
PPTA	PF01239	4
Peptidase_C65	PF10275	4
UNC-50	PF05216	4
Pfam-B_1239	PB001239	4
Glyco_transf_9	PF01075	4
TRM	PF02005	4
Clp1	PF06807	4
Pfam-B_4763	PB004763	4
Pfam-B_7077	PB007077	4
Pfam-B_23211	PB023211	4
Pfam-B_17786	PB017786	4
TruB_N	PF01509	4
RNA_pol_Rpc34	PF05158	4
Peptidase_C12	PF01088	4
Glyco_hydro_43	PF04616	4
Rad21_Rec8	PF04824	4
Pfam-B_8188	PB008188	4
DUF3434	PF11916	4
Pfam-B_24699	PB024699	4
EST1	PF10374	4
THF_DHG_CYH	PF00763	4
FAA_hydrolase	PF01557	4
V-ATPase_H_C	PF11698	4
Pfam-B_2516	PB002516	4
Pfam-B_29143	PB029143	4
AIG2	PF06094	4
NOSIC	PF08060	4
Pfam-B_632	PB000632	4
Pfam-B_44261	PB044261	4
Pfam-B_25324	PB025324	4
Pfam-B_25602	PB025602	4
COX6B	PF02297	4
Acyl-ACP_TE	PF01643	4
RIC1	PF07064	4
Pfam-B_7856	PB007856	4
Peptidase_M17_N	PF02789	4
Pfam-B_866	PB000866	4
Pfam-B_2618	PB002618	4
Fe-S_biosyn	PF01521	4
BcrAD_BadFG	PF01869	4
Tudor-knot	PF11717	4
Peptidase_C15	PF01470	4
DUF2075	PF09848	4
ChaC	PF04752	4
Pfam-B_4308	PB004308	4
Pfam-B_3591	PB003591	4
Pfam-B_20563	PB020563	4
F5_F8_type_C	PF00754	4
UPF0014	PF03649	4
Pfam-B_20825	PB020825	4
Aldolase_II	PF00596	4
Pfam-B_35754	PB035754	4
Pfam-B_1489	PB001489	4
Trehalase	PF01204	4
Shikimate_DH	PF01488	4
Pfam-B_31044	PB031044	4
CASP_C	PF08172	4
Peroxin-3	PF04882	4
Pfam-B_10866	PB010866	4
Pfam-B_20728	PB020728	4
Pfam-B_1283	PB001283	4
Glyco_hydro_77	PF02446	4
RNase_Zc3h12a	PF11977	4
Pfam-B_11170	PB011170	4
Pfam-B_6139	PB006139	4
Pfam-B_6496	PB006496	4
Pfam-B_8541	PB008541	4
MGS	PF02142	4
Pfam-B_12801	PB012801	4
UBACT	PF02134	4
Pfam-B_148	PB000148	4
Pfam-B_15100	PB015100	4
Folate_rec	PF03024	4
Pfam-B_2057	PB002057	4
Pfam-B_18329	PB018329	4
FFD_TFG	PF09542	4
FYRC	PF05965	4
APG17	PF04108	4
Pfam-B_9558	PB009558	4
NAS	PF03059	4
Pfam-B_85285	PB085285	4
DUF3730	PF12530	4
Pfam-B_64754	PB064754	4
Pfam-B_4775	PB004775	4
Pfam-B_8269	PB008269	4
DUF3337	PF11816	4
EIF_2_alpha	PF07541	4
Pfam-B_2672	PB002672	4
Pfam-B_25125	PB025125	4
Toprim	PF01751	4
Pfam-B_10816	PB010816	4
Enolase_C	PF00113	4
Pfam-B_39141	PB039141	4
Pam16	PF03656	4
FmdA_AmdA	PF03069	4
Vps54	PF07928	4
Pfam-B_46082	PB046082	4
PRP38	PF03371	4
NusB	PF01029	4
DUF303	PF03629	4
Pfam-B_1580	PB001580	4
Pfam-B_40105	PB040105	4
Pfam-B_7029	PB007029	4
Det1	PF09737	4
ILVD_EDD	PF00920	4
ATP-synt_G	PF04718	4
Pfam-B_22169	PB022169	4
Pfam-B_17882	PB017882	4
Glyco_hydro_2_C	PF02836	4
Pfam-B_77180	PB077180	4
Pfam-B_2320	PB002320	4
AAT	PF03417	4
Orn_Arg_deC_N	PF02784	4
Pfam-B_13148	PB013148	4
Pfam-B_38917	PB038917	4
CBM_48	PF02922	4
Pfam-B_24859	PB024859	4
Pfam-B_71312	PB071312	4
Spt5_N	PF11942	4
Pfam-B_14932	PB014932	4
PDR_assoc	PF08370	4
Pfam-B_8115	PB008115	4
zf-ZPR1	PF03367	4
Amidohydro_2	PF04909	4
DUF2450	PF10475	4
CBF	PF03914	4
Pfam-B_1849	PB001849	4
Pfam-B_25870	PB025870	4
NDK	PF00334	4
Pfam-B_1992	PB001992	4
AIRS	PF00586	4
Pfam-B_2161	PB002161	4
Molybdopterin	PF00384	4
DUF3611	PF12263	4
Pfam-B_6714	PB006714	4
Pfam-B_2918	PB002918	4
Lig_chan	PF00060	4
Pfam-B_8998	PB008998	4
Pfam-B_17414	PB017414	4
Pfam-B_42214	PB042214	4
DUF1929	PF09118	4
DUF2415	PF10313	4
Pfam-B_29923	PB029923	4
DUF778	PF05608	4
DUF1637	PF07847	4
Cwf_Cwc_15	PF04889	4
Pfam-B_9228	PB009228	4
Pfam-B_3042	PB003042	4
Lipin_N	PF04571	4
PH_2	PF08458	4
Pfam-B_3480	PB003480	4
Diphthamide_syn	PF01866	4
OTCace	PF00185	4
Pfam-B_7276	PB007276	4
DUF500	PF04366	4
IMS_C	PF11799	4
DAHP_synth_2	PF01474	4
Pfam-B_12015	PB012015	4
Pfam-B_9244	PB009244	4
DUF819	PF05684	4
Per1	PF04080	4
Pfam-B_13488	PB013488	4
PMI_typeI	PF01238	4
Pfam-B_5619	PB005619	4
Pfam-B_2450	PB002450	4
Fes1	PF08609	4
DUF724	PF05266	4
IMS	PF00817	4
Pfam-B_17346	PB017346	4
THF_DHG_CYH_C	PF02882	4
HIG_1_N	PF04588	4
DUF962	PF06127	4
Pfam-B_9436	PB009436	4
Pfam-B_7125	PB007125	4
Ribosomal_S4	PF00163	4
DUF455	PF04305	4
Uricase	PF01014	4
BRE	PF06113	4
DUF1117	PF06547	4
Pfam-B_7935	PB007935	4
Pfam-B_30717	PB030717	4
Pfam-B_9875	PB009875	4
Pfam-B_12409	PB012409	4
Pantoate_transf	PF02548	4
Nup84_Nup100	PF04121	4
DUF561	PF04481	4
Pfam-B_30632	PB030632	4
NAPRTase	PF04095	4
Semialdhyde_dhC	PF02774	4
Pfam-B_16626	PB016626	4
Transposase_mut	PF00872	4
Pfam-B_2430	PB002430	4
GlutR_N	PF05201	4
Tyrosinase	PF00264	4
Pfam-B_20536	PB020536	4
Glyco_hydro_63	PF03200	4
Sld5	PF05916	4
Homoserine_dh	PF00742	4
Nup160	PF11715	4
Pfam-B_3483	PB003483	4
Topoisom_bac	PF01131	4
Ribosomal_S9	PF00380	4
zf-Sec23_Sec24	PF04810	4
TAF4	PF05236	4
MoeZ_MoeB	PF05237	4
Pkinase_C	PF00433	4
TrkH	PF02386	4
Pfam-B_12142	PB012142	4
Pfam-B_113382	PB113382	4
ATP-cone	PF03477	4
Thymidylat_synt	PF00303	4
DUF889	PF05970	4
Pfam-B_7855	PB007855	4
Utp12	PF04003	4
Pfam-B_2453	PB002453	4
DUF3522	PF12036	4
EF_assoc_2	PF08356	4
Ribonuc_red_lgC	PF02867	4
NAD_binding_3	PF03447	4
Pfam-B_67832	PB067832	4
Cyclase	PF04199	4
EFG_IV	PF03764	4
Pfam-B_17095	PB017095	4
Pfam-B_7927	PB007927	4
RrnaAD	PF00398	4
Cas1p	PF07779	4
Pfam-B_45114	PB045114	4
TIP41	PF04176	4
Pfam-B_296	PB000296	4
DUF3711	PF12504	4
DUF3523	PF12037	4
DPPIV_N	PF00930	4
AdoHcyase	PF05221	4
Glyco_transf_29	PF00777	4
Pfam-B_7394	PB007394	4
Lon_C	PF05362	4
Pfam-B_1017	PB001017	4
Pfam-B_69613	PB069613	4
YjeF_N	PF03853	4
IPK	PF03770	4
Pfam-B_587	PB000587	4
AICARFT_IMPCHas	PF01808	4
PolyA_pol	PF01743	4
Pfam-B_11529	PB011529	4
Pfam-B_70360	PB070360	4
Pfam-B_12820	PB012820	4
Transketolase_N	PF00456	4
Ribosomal_L13	PF00572	4
GCS2	PF04107	4
Pfam-B_28993	PB028993	4
Pfam-B_2819	PB002819	4
CBM_20	PF00686	4
Pfam-B_9055	PB009055	4
DHO_dh	PF01180	4
PSK	PF06404	4
Pfam-B_8220	PB008220	4
ERG4_ERG24	PF01222	4
Ribosomal_L11	PF00298	4
Ribosomal_S3_C	PF00189	4
Pfam-B_969	PB000969	4
Myosin_N	PF02736	4
Tim44	PF04280	4
Pfam-B_5297	PB005297	4
Pfam-B_16942	PB016942	4
Pfam-B_279	PB000279	4
MRG	PF05712	4
tRNA_bind	PF01588	4
DREPP	PF05558	4
SIS	PF01380	4
Pfam-B_59660	PB059660	4
Pfam-B_40435	PB040435	4
Guanylate_kin	PF00625	4
Pfam-B_23290	PB023290	4
Pfam-B_1353	PB001353	4
Pfam-B_7286	PB007286	4
Pfam-B_3043	PB003043	4
Pfam-B_10959	PB010959	4
DUF1442	PF07279	4
Pfam-B_11210	PB011210	4
Nucleoporin_N	PF08801	4
IGPD	PF00475	4
Ald_Xan_dh_C2	PF02738	4
Pfam-B_7910	PB007910	4
Pfam-B_11977	PB011977	4
GMC_oxred_C	PF05199	4
Pfam-B_18689	PB018689	4
DUF525	PF04379	4
KNOX1	PF03790	4
Fer4	PF00037	4
Pfam-B_104641	PB104641	4
Pfam-B_4563	PB004563	4
ATP_bind_3	PF01171	4
CDT1	PF08839	4
Pfam-B_10581	PB010581	4
Pfam-B_58058	PB058058	4
SufE	PF02657	4
Pfam-B_2792	PB002792	4
Pfam-B_122933	PB122933	4
tRNA_U5-meth_tr	PF05958	4
TFIIB	PF00382	4
Biotin_carb_C	PF02785	4
PEP-utilizers_C	PF02896	4
IF-2	PF11987	4
Pirin	PF02678	4
Pfam-B_13934	PB013934	4
TatD_DNase	PF01026	4
Pfam-B_14742	PB014742	4
MGDG_synth	PF06925	4
Pfam-B_69151	PB069151	4
Pfam-B_5136	PB005136	4
Pfam-B_21230	PB021230	4
PspA_IM30	PF04012	4
Pfam-B_12848	PB012848	4
Pfam-B_5255	PB005255	4
Pfam-B_13363	PB013363	4
DUF3550	PF12070	4
Pfam-B_14858	PB014858	4
TauD	PF02668	4
Pfam-B_3774	PB003774	4
Pep_deformylase	PF01327	4
zf-CW	PF07496	4
Pfam-B_181	PB000181	4
Tau95	PF09734	4
PGM_PMM_IV	PF00408	4
Pfam-B_13544	PB013544	4
Pfam-B_4607	PB004607	4
Kunitz_legume	PF00197	4
HIRAN	PF08797	4
Pfam-B_3423	PB003423	4
Pfam-B_4240	PB004240	4
Pfam-B_29232	PB029232	4
Pfam-B_69616	PB069616	4
Pfam-B_11887	PB011887	4
[truncated: 4,673 more rows]
